# Supplementary material for: Parachironomus Lenz from China and Japan (Diptera, Chironomidae)
Source: Zookeys. 2015 Apr 6;(494):31–50. doi: 10.3897/zookeys.494.6837 (PMC4400376; doi:10.3897/zookeys.494.6837)
Supplement: XML Treatment for Parachironomus frequens [file zookeys.494.6837-treatment1.xml]

<!DOCTYPE tp:taxon-treatment
  PUBLIC "-//TaxonX//DTD Taxonomic Treatment Publishing DTD v0 20100105//EN" "tax-treatment-NSO.dtd">
<tp:taxon-treatment xmlns:tp="http://www.plazi.org/taxpub"><tp:treatment-meta><kwd-group><label>Taxon classification</label><kwd><named-content content-type="kingdom">Animalia</named-content></kwd><kwd><named-content content-type="order">Diptera</named-content></kwd><kwd><named-content content-type="family">Chironomidae</named-content></kwd></kwd-group><mixed-citation publication-type="journal"><person-group><name><surname>Yan</surname><given-names>Chun-Cai</given-names></name><name><surname>Yan</surname><given-names>Jiao</given-names></name><name><surname>Jiang</surname><given-names>Li</given-names></name><name><surname>Guo</surname><given-names>Qin</given-names></name><name><surname>Liu</surname><given-names>Ting</given-names></name><name><surname>Ge</surname><given-names>Xin-yu</given-names></name><name><surname>Wang</surname><given-names>Xin-Hua</given-names></name><name><surname>Pan</surname><given-names>Bao-ping</given-names></name></person-group><article-title><italic><tp:taxon-name><tp:taxon-name-part taxon-name-part-type="genus">Parachironomus</tp:taxon-name-part></tp:taxon-name></italic> Lenz from China and Japan (<tp:taxon-name><tp:taxon-name-part taxon-name-part-type="order">Diptera</tp:taxon-name-part></tp:taxon-name>, <tp:taxon-name><tp:taxon-name-part taxon-name-part-type="family">Chironomidae</tp:taxon-name-part></tp:taxon-name>)</article-title><source>Zookeys</source><day>6</day><month>4</month><year>2015</year><volume>2015</volume><issue>494</issue><fpage>31</fpage><lpage>50</lpage><pub-id pub-id-type="doi">10.3897/zookeys.494.6837</pub-id></mixed-citation></tp:treatment-meta><tp:nomenclature><tp:taxon-name>
                        <tp:taxon-name-part taxon-name-part-type="genus">Parachironomus</tp:taxon-name-part>
                        <tp:taxon-name-part taxon-name-part-type="species">frequens</tp:taxon-name-part>
                    </tp:taxon-name><tp:taxon-authority>(Johannsen)</tp:taxon-authority><xref ref-type="fig" rid="F1">Figs 1–4</xref><tp:nomenclature-citation-list><tp:nomenclature-citation><tp:taxon-name><tp:taxon-name-part taxon-name-part-type="genus">Chironomus</tp:taxon-name-part> <tp:taxon-name-part taxon-name-part-type="species">frequens</tp:taxon-name-part></tp:taxon-name><comment> Johannsen, 1905: 230. – <xref ref-type="bibr" rid="B34">Malloch (1915</xref>: 452).</comment></tp:nomenclature-citation><tp:nomenclature-citation><tp:taxon-name><tp:taxon-name-part taxon-name-part-type="genus">Chironomus</tp:taxon-name-part> (<tp:taxon-name-part taxon-name-part-type="subgenus">Cryptochironomus</tp:taxon-name-part>) <tp:taxon-name-part taxon-name-part-type="species">lhoneuxi</tp:taxon-name-part></tp:taxon-name><comment> Goetghebuer, 1921b: 168.</comment></tp:nomenclature-citation><tp:nomenclature-citation><tp:taxon-name><tp:taxon-name-part taxon-name-part-type="genus">Cryptochironomus</tp:taxon-name-part> <tp:taxon-name-part taxon-name-part-type="species">longiforceps</tp:taxon-name-part></tp:taxon-name><comment> Kieffer, 1921d: 66.</comment></tp:nomenclature-citation><tp:nomenclature-citation><tp:taxon-name><tp:taxon-name-part taxon-name-part-type="genus">Harnischia</tp:taxon-name-part> (<tp:taxon-name-part taxon-name-part-type="subgenus">Harnischia</tp:taxon-name-part>) <tp:taxon-name-part taxon-name-part-type="species">frequens</tp:taxon-name-part></tp:taxon-name><comment> (Johannsen). – <xref ref-type="bibr" rid="B60">Townes (1945</xref>: 155).</comment></tp:nomenclature-citation><tp:nomenclature-citation><tp:taxon-name><tp:taxon-name-part taxon-name-part-type="genus">Parachironomus</tp:taxon-name-part> <tp:taxon-name-part taxon-name-part-type="species">frequens</tp:taxon-name-part></tp:taxon-name><comment> (Johannsen). – <xref ref-type="bibr" rid="B27">Lehmann (1970</xref>: 143); <xref ref-type="bibr" rid="B36">Pinder (1978</xref>: 132).</comment></tp:nomenclature-citation><tp:nomenclature-citation><tp:taxon-name><tp:taxon-name-part taxon-name-part-type="genus">Parachironomus</tp:taxon-name-part> <tp:taxon-name-part taxon-name-part-type="species">toneabeus</tp:taxon-name-part></tp:taxon-name><comment> Sasa &amp; Tanaka, 1999: 38, <bold>syn. n.</bold></comment></tp:nomenclature-citation><tp:nomenclature-citation><tp:taxon-name><tp:taxon-name-part taxon-name-part-type="genus">Parachironomus</tp:taxon-name-part> <tp:taxon-name-part taxon-name-part-type="species">kamaabeus</tp:taxon-name-part></tp:taxon-name><comment> Sasa &amp; Tanaka, 2001: 45, <bold>syn. n.</bold></comment></tp:nomenclature-citation></tp:nomenclature-citation-list></tp:nomenclature><tp:treatment-sec sec-type="Material examined"><title>Material examined.</title><p>CHINA: 1 male, Hebei Province, Zunhua City, Dongling, Longmenkou Reservoir, 7. vii. 2001, Y. Guo; 1 male, Yunnan Province, Kunming City, Yiliang County, 2. vi. 1996, X. Wang; 1 male, Xizang Autonomous Region, Nyalam County, Zhangmu Town, 2400 m, a. s. l., 16. viii. 1987, light trap, C. Deng.</p><p>JAPAN: Holotype of <italic><tp:taxon-name><tp:taxon-name-part taxon-name-part-type="genus">Parachironomus</tp:taxon-name-part> <tp:taxon-name-part taxon-name-part-type="species">kamaabeus</tp:taxon-name-part></tp:taxon-name></italic> Sasa &amp; Tanaka, 2001 (No. 391: 45), male, Gunma Prefecture, Tone River, Taisho Bridge, light trap, 1. vii. 1999. -Paratype of <italic><tp:taxon-name><tp:taxon-name-part taxon-name-part-type="genus">Parachironomus</tp:taxon-name-part> <tp:taxon-name-part taxon-name-part-type="species">kamaabeus</tp:taxon-name-part></tp:taxon-name></italic> Sasa &amp; Tanaka, 2001 (No. 391: 47), male, Gunma Prefecture, Tone River, Taisho Bridge, light trap, 3. vii. 1999.</p></tp:treatment-sec><tp:treatment-sec sec-type="Diagnostic characters"><title>Diagnostic characters.</title><p>The species is distinguished by the following combination of characters: mid and hind legs with dark brown rings, tergite IX with shoulder-like caudal margin; basal half of anal point with lateral setae, superior volsella finger-like.</p></tp:treatment-sec><tp:treatment-sec sec-type="Redescription"><title>Redescription</title><p>(Chinese specimens). Male imago (n=3, unless otherwise stated). Total length 4.15–4.70, 4.46 mm. Wing length 1.98–2.54, 2.33 mm. Total length / wing length 1.78–2.10, 1.93. Wing length / length of profemur 2.20–2.47, 2.37.</p><p><italic>Coloration</italic>. Thorax yellowish green to yellowish brown. Femora and tibiae of front legs yellowish green with distal 1/3 of tibiae and tarsi I dark brown, tarsi II with distal dark brown rings, tarsi III–V dark brown; femora and tibiae of mid and hind legs yellowish green, tarsi I, II of mid legs and tarsi I–III of hind legs pale with distal dark brown rings, tarsi III–V of mid legs and tarsi IV, V of hind legs completely dark brown (Fig. <xref ref-type="fig" rid="F1">1</xref>). Abdomen yellowish green to yellowish brown.</p><fig id="F1" position="float" orientation="portrait"><label>Figures 1–4.</label><caption><p><italic><tp:taxon-name><tp:taxon-name-part taxon-name-part-type="genus">Parachironomus</tp:taxon-name-part> <tp:taxon-name-part taxon-name-part-type="species">frequens</tp:taxon-name-part></tp:taxon-name></italic> (Johannsen), Chinese specimens. <bold>1</bold> Legs <bold>a</bold> front leg <bold>b</bold> mid leg <bold>c</bold> hind leg <bold>2</bold> Wing <bold>3</bold> Dorsal view of hypopygium <bold>4</bold> Ventral view of hypopygium.</p></caption><graphic xmlns:xlink="http://www.w3.org/1999/xlink" xlink:href="zookeys-494-031-g001.jpg" position="float" orientation="portrait" xlink:type="simple" id="oo_41459.jpg"/></fig><p><italic>Head</italic>. AR 2.66–2.86, 2.79. Terminal flagellomere 850–1030, 960 mm long. Frontal tubercles absent. Temporal setae 16–17, 17, including 3–4, 4 inner verticals, 7–9, 8 outer verticals and 5–6, 5 postorbitals. Clypeus with 19–26, 22 setae. Tentorium 100–150, 133 mm long, 40–50, 47 mm wide. Palpomere lengths (in mm): 37–55, 47; 55–68, 59; 145–220, 184; 160–213, 181; 178–338, 255. Length ratio 5<sup>th</sup> /3<sup>rd</sup> palpomere 0.95–1.71, 1.40.</p><p><italic>Thorax</italic>. Antepronotals 3–5 (2), acrostichals 5–9 (2), dorsocentrals 10–12 (2), prealars 5–9 (2). Scutellum with 18–20 (2) setae.</p><p><italic>Wing</italic> (Fig. <xref ref-type="fig" rid="F1">2</xref>). VR 1.16–1.18, 1.17. R with 20–25, 22 setae, R<sub>1</sub> with 20–21, 21 setae, R<sub>4+5</sub> with 22–26, 24 setae. Brachiolum with 3–4, 3 setae. Squama with 13 setae.</p><p><italic>Legs</italic>. Front tibia with 3 subapical setae, 110 (1), 138–140 (2) and 150 (2) µm long; spurs of mid tibia 28–48, 36 and 33–50, 41 µm long, comb with 40–56, 47 teeth, 10–15, 12 µm long; spurs of hind tibia 33–55, 42 and 42–75, 56 µm long, comb with 56–68, 62 teeth, 10–15, 12 µm long. Tarsus 1 of mid leg with 22 sensilla chaetica, hind legs without sensilla chaetica. Lengths (in µm) and proportions of legs as in Table <xref ref-type="table" rid="T1">1</xref>.</p><table-wrap id="T1" position="float" orientation="portrait"><label>Table 1.</label><caption><p>Lengths (µm) and proportions of adult male legs in <italic><tp:taxon-name><tp:taxon-name-part taxon-name-part-type="genus">Parachironomus</tp:taxon-name-part> <tp:taxon-name-part taxon-name-part-type="species">frequens</tp:taxon-name-part></tp:taxon-name></italic> (Johannsen), (n=3).</p></caption><table rules="all"><tbody><tr><th rowspan="1" colspan="1"/><th rowspan="1" colspan="1">fe</th><th rowspan="1" colspan="1">ti</th><th rowspan="1" colspan="1">ta<sub>1</sub></th><th rowspan="1" colspan="1">ta<sub>2</sub></th><th rowspan="1" colspan="1">ta<sub>3</sub></th><th rowspan="1" colspan="1">ta<sub>4</sub></th><th rowspan="1" colspan="1">ta<sub>5</sub></th><th rowspan="1" colspan="1">LR</th></tr><tr><td rowspan="1" colspan="1">p<sub>1</sub></td><td rowspan="1" colspan="1">900–1030, 980</td><td rowspan="1" colspan="1">800–960, 893</td><td rowspan="1" colspan="1">1080–1250 (2)</td><td rowspan="1" colspan="1">550–650 (2)</td><td rowspan="1" colspan="1">420–500 (2)</td><td rowspan="1" colspan="1">330–390 (2)</td><td rowspan="1" colspan="1">150–200 (2)</td><td rowspan="1" colspan="1">1.30–1.35 (2)</td></tr><tr><td rowspan="1" colspan="1">p<sub>2</sub></td><td rowspan="1" colspan="1">1030–1150, 1043</td><td rowspan="1" colspan="1">850–1060, 970</td><td rowspan="1" colspan="1">460–570, 523</td><td rowspan="1" colspan="1">280–350, 323</td><td rowspan="1" colspan="1">220–290, 260</td><td rowspan="1" colspan="1">150–190, 170</td><td rowspan="1" colspan="1">100–130, 116</td><td rowspan="1" colspan="1">0.54</td></tr><tr><td rowspan="1" colspan="1">p<sub>3</sub></td><td rowspan="1" colspan="1">1060–1300, 1183</td><td rowspan="1" colspan="1">1100–1350, 1242</td><td rowspan="1" colspan="1">670–820, 757</td><td rowspan="1" colspan="1">440–550, 500</td><td rowspan="1" colspan="1">350–440, 400</td><td rowspan="1" colspan="1">220–270, 243</td><td rowspan="1" colspan="1">120–160, 140</td><td rowspan="1" colspan="1">0.61</td></tr></tbody></table></table-wrap><!--PageBreak--><p><italic>Hypopygium</italic> (Figs <xref ref-type="fig" rid="F1">3</xref>, <xref ref-type="fig" rid="F1">4</xref>). Laterosternite IX with 7–8 (2) setae. Anal tergite bands Y-shaped, fading far apart medially. Tergite IX with shoulder-like margin, bearing 2 setae at base of anal point. Anal point originating from caudal margin of anal tergite, bearing 14–22, 17 lateral setae in basal half, widened at base, constricted medially, slightly swollen apically, 130–155, 143 mm long, 30–35 (2) mm wide at base, 8–12 (2) mm wide in middle, 14–15 (2) mm wide at apex. Transverse sternapodeme 40–50, 46 mm long. Phallapodeme 95–118, 107 mm long. Superior volsella slightly curved, finger-like, slender distally, with an apical seta and a proximal lateral seta, both not arising in conspicuous pits. Inferior volsella with a moderately pointed caudal projection, covered with microtrichia, and reaching beyond anal tergite margin. Gonocoxite 148–175, 158 mm long, with 4–5 (2) strong medial setae. Gonostylus 230–275, 256 mm long with apical hook (2), slightly swollen at base, parallel-sided medially, curved distally, bearing 9–10 (2) setae along the basal inner margin and 12–14 (2) setae along the distal inner margin. HR 0.58–0.64, 0.62; HV 1.64–1.80, 1.74.</p></tp:treatment-sec><tp:treatment-sec sec-type="Distribution"><title>Distribution.</title><p>Holarctic (<xref ref-type="bibr" rid="B42">Sæther and Spies 2013</xref>). The species is also known from Japan and China; the record for China is new.</p></tp:treatment-sec><tp:treatment-sec sec-type="Remarks"><title>Remarks.</title><p><xref ref-type="bibr" rid="B52">Sasa and Tanaka (1999)</xref> described <italic><tp:taxon-name><tp:taxon-name-part taxon-name-part-type="genus">Parachironomus</tp:taxon-name-part> <tp:taxon-name-part taxon-name-part-type="species">toneabeus</tp:taxon-name-part></tp:taxon-name></italic> from Japan based on material collected at Kamakura Bridge, Ino River, Gunma Prefecture on 21 August 1998. The sample number was given as “391: 45–47”. <xref ref-type="bibr" rid="B53">Sasa and Tanaka (2001)</xref> proposed <italic><tp:taxon-name><tp:taxon-name-part taxon-name-part-type="genus">Parachironomus</tp:taxon-name-part> <tp:taxon-name-part taxon-name-part-type="species">kamaabeus</tp:taxon-name-part></tp:taxon-name></italic> according to material collected at Taisho Bridge, Tone River, Gunma Prefecture on 1 July 1999. However, the number of the specimen is also “391: 45–47”. Based on the type specimens and the original descriptions and figures, we place both <italic><tp:taxon-name><tp:taxon-name-part taxon-name-part-type="genus">Parachironomus</tp:taxon-name-part> <tp:taxon-name-part taxon-name-part-type="species">toneabeus</tp:taxon-name-part></tp:taxon-name></italic> and <italic><tp:taxon-name><tp:taxon-name-part taxon-name-part-type="genus">Parachironomus</tp:taxon-name-part> <tp:taxon-name-part taxon-name-part-type="species">kamaabeus</tp:taxon-name-part></tp:taxon-name></italic> as new junior synonyms of <italic><tp:taxon-name><tp:taxon-name-part taxon-name-part-type="genus">Parachironomus</tp:taxon-name-part> <tp:taxon-name-part taxon-name-part-type="species">frequens</tp:taxon-name-part></tp:taxon-name></italic> (Johannsen), due to distinct matches in leg color, shapes of the anal point, superior volsella and gonostylus, and the shoulder-like tergite IX margin.</p></tp:treatment-sec><ref-list><ref id="B34"><mixed-citation xmlns:xlink="http://www.w3.org/1999/xlink" xlink:type="simple"><person-group><name name-style="western"><surname>Malloch</surname><given-names>JR</given-names></name></person-group> (<year>1915</year>) <article-title>The <tp:taxon-name><tp:taxon-name-part taxon-name-part-type="family">Chironomidae</tp:taxon-name-part></tp:taxon-name> or midges of Illinois, with particular reference to the species occurring in the Illinois river.</article-title><source>Bulletin of the Illinois State Laboratory of Natural History</source><volume>10</volume>: <fpage>275</fpage>–<lpage>543</lpage>.</mixed-citation></ref><ref id="B60"><mixed-citation xmlns:xlink="http://www.w3.org/1999/xlink" xlink:type="simple"><person-group><name name-style="western"><surname>Townes</surname><given-names>HKJr</given-names></name></person-group> (<year>1945</year>) <article-title>The Nearctic species of <tp:taxon-name><tp:taxon-name-part taxon-name-part-type="tribe">Tendipedini</tp:taxon-name-part></tp:taxon-name> (<tp:taxon-name><tp:taxon-name-part taxon-name-part-type="order">Diptera</tp:taxon-name-part></tp:taxon-name>, <tp:taxon-name><tp:taxon-name-part taxon-name-part-type="subfamily">Tendipedidae</tp:taxon-name-part></tp:taxon-name> =<tp:taxon-name><tp:taxon-name-part taxon-name-part-type="family">Chironomidae</tp:taxon-name-part></tp:taxon-name>).</article-title><source>The American Midland Naturalist</source><volume>34</volume>: <fpage>1</fpage>–<lpage>206</lpage>. doi: <ext-link ext-link-type="doi" xlink:href="10.2307/2421112" xlink:type="simple">10.2307/2421112</ext-link></mixed-citation></ref><ref id="B27"><mixed-citation xmlns:xlink="http://www.w3.org/1999/xlink" xlink:type="simple"><person-group><name name-style="western"><surname>Lehmann</surname><given-names>J</given-names></name></person-group> (<year>1970</year>) <article-title>Revision der Europäischen Arten (Imagines ♂♂) der Gattung <italic><tp:taxon-name><tp:taxon-name-part taxon-name-part-type="genus">Parachironomus</tp:taxon-name-part></tp:taxon-name></italic> Lenz (<tp:taxon-name><tp:taxon-name-part taxon-name-part-type="order">Diptera</tp:taxon-name-part></tp:taxon-name>, <tp:taxon-name><tp:taxon-name-part taxon-name-part-type="family">Chironomidae</tp:taxon-name-part></tp:taxon-name>).</article-title><source>Hydrobiologia</source><volume>33</volume>: <fpage>129</fpage>–<lpage>158</lpage>. doi: <ext-link ext-link-type="doi" xlink:href="10.1007/BF00751287" xlink:type="simple">10.1007/BF00751287</ext-link></mixed-citation></ref><ref id="B36"><mixed-citation xmlns:xlink="http://www.w3.org/1999/xlink" xlink:type="simple"><person-group><name name-style="western"><surname>Pinder</surname><given-names>LCV</given-names></name></person-group> (<year>1978</year>) <source>A key to adult males of British <tp:taxon-name><tp:taxon-name-part taxon-name-part-type="family">Chironomidae</tp:taxon-name-part></tp:taxon-name> the non-biting midges</source>. 2 volumes. <publisher-name>Freshwater Biological Association Scientific Publication</publisher-name>, 37, <volume>Vol. 1</volume>, <fpage>1</fpage>–<lpage>169</lpage>, <volume>Vol. 2</volume>, figs 77–189.</mixed-citation></ref><ref id="B42"><mixed-citation xmlns:xlink="http://www.w3.org/1999/xlink" xlink:type="simple"><person-group><name name-style="western"><surname>Sæther</surname><given-names>OA</given-names></name><name name-style="western"><surname>Spies</surname><given-names>M</given-names></name></person-group> (<year>2013</year>) <article-title>Fauna Europaea: <tp:taxon-name><tp:taxon-name-part taxon-name-part-type="family">Chironomidae</tp:taxon-name-part></tp:taxon-name>.</article-title> In: <person-group><name name-style="western"><surname>Beuk</surname><given-names>P</given-names></name><name name-style="western"><surname>Pape</surname><given-names>T</given-names></name></person-group> (<role>Eds</role>) <source>Fauna Europaea: <tp:taxon-name><tp:taxon-name-part taxon-name-part-type="order">Diptera</tp:taxon-name-part></tp:taxon-name><tp:taxon-name><tp:taxon-name-part taxon-name-part-type="suborder">Nematocera</tp:taxon-name-part></tp:taxon-name>. Fauna Europaea version 2.6</source>. <ext-link ext-link-type="uri" xlink:href="http://www.faunaeur.org/" xlink:type="simple">http://www.faunaeur.org/</ext-link> [<date-in-citation content-type="publish-date">published in April 2013</date-in-citation>]</mixed-citation></ref><ref id="B52"><mixed-citation xmlns:xlink="http://www.w3.org/1999/xlink" xlink:type="simple"><person-group><name name-style="western"><surname>Sasa</surname><given-names>M</given-names></name><name name-style="western"><surname>Tanaka</surname><given-names>N</given-names></name></person-group> (<year>1999</year>) <article-title>Study on the new species of chironomids collected with light traps at the side of Ino River, Gunma Prefecture.</article-title><source>Annual Report of Gunma Prefectural Institute of Public Health and Environmental Sciences</source><volume>31</volume>: <fpage>38</fpage>–<lpage>40</lpage>.</mixed-citation></ref><ref id="B53"><mixed-citation xmlns:xlink="http://www.w3.org/1999/xlink" xlink:type="simple"><person-group><name name-style="western"><surname>Sasa</surname><given-names>M</given-names></name><name name-style="western"><surname>Tanaka</surname><given-names>N</given-names></name></person-group> (<year>2001</year>) <article-title>Studies on the chironomids midges collected with light traps during the Summer Season by the Bridges of the Tone River, Gunma Prefecture.</article-title><source>Annual Report of Gunma Prefectural Institute of Public Health and Environmental Sciences</source><volume>33</volume>: <fpage>41</fpage>–<lpage>73</lpage>.</mixed-citation></ref></ref-list></tp:taxon-treatment>
