# Supplementary material for: Parachironomus Lenz from China and Japan (Diptera, Chironomidae)
Source: Zookeys. 2015 Apr 6;(494):31–50. doi: 10.3897/zookeys.494.6837 (PMC4400376; doi:10.3897/zookeys.494.6837)
Supplement: XML Treatment for Parachironomus gracilior [file zookeys.494.6837-treatment2.xml]

<!DOCTYPE tp:taxon-treatment
  PUBLIC "-//TaxonX//DTD Taxonomic Treatment Publishing DTD v0 20100105//EN" "tax-treatment-NSO.dtd">
<tp:taxon-treatment xmlns:tp="http://www.plazi.org/taxpub"><tp:treatment-meta><kwd-group><label>Taxon classification</label><kwd><named-content content-type="kingdom">Animalia</named-content></kwd><kwd><named-content content-type="order">Diptera</named-content></kwd><kwd><named-content content-type="family">Chironomidae</named-content></kwd></kwd-group><mixed-citation publication-type="journal"><person-group><name><surname>Yan</surname><given-names>Chun-Cai</given-names></name><name><surname>Yan</surname><given-names>Jiao</given-names></name><name><surname>Jiang</surname><given-names>Li</given-names></name><name><surname>Guo</surname><given-names>Qin</given-names></name><name><surname>Liu</surname><given-names>Ting</given-names></name><name><surname>Ge</surname><given-names>Xin-yu</given-names></name><name><surname>Wang</surname><given-names>Xin-Hua</given-names></name><name><surname>Pan</surname><given-names>Bao-ping</given-names></name></person-group><article-title><italic><tp:taxon-name><tp:taxon-name-part taxon-name-part-type="genus">Parachironomus</tp:taxon-name-part></tp:taxon-name></italic> Lenz from China and Japan (<tp:taxon-name><tp:taxon-name-part taxon-name-part-type="order">Diptera</tp:taxon-name-part></tp:taxon-name>, <tp:taxon-name><tp:taxon-name-part taxon-name-part-type="family">Chironomidae</tp:taxon-name-part></tp:taxon-name>)</article-title><source>Zookeys</source><day>6</day><month>4</month><year>2015</year><volume>2015</volume><issue>494</issue><fpage>31</fpage><lpage>50</lpage><pub-id pub-id-type="doi">10.3897/zookeys.494.6837</pub-id></mixed-citation></tp:treatment-meta><tp:nomenclature><tp:taxon-name>
                        <tp:taxon-name-part taxon-name-part-type="genus">Parachironomus</tp:taxon-name-part>
                        <tp:taxon-name-part taxon-name-part-type="species">gracilior</tp:taxon-name-part>
                    </tp:taxon-name><tp:taxon-authority>(Kieffer)</tp:taxon-authority><xref ref-type="fig" rid="F2">Figs 5–7</xref><!--PageBreak--><!--PageBreak--><tp:nomenclature-citation-list><tp:nomenclature-citation><tp:taxon-name><tp:taxon-name-part taxon-name-part-type="genus">Chironomus</tp:taxon-name-part> <tp:taxon-name-part taxon-name-part-type="species">gracilior</tp:taxon-name-part></tp:taxon-name><comment> Kieffer, 1918: 49. – <xref ref-type="bibr" rid="B8">Goetghebuer (1921a</xref>: 42, 163).</comment></tp:nomenclature-citation><tp:nomenclature-citation><tp:taxon-name><tp:taxon-name-part taxon-name-part-type="genus">Cryptochironomus</tp:taxon-name-part> <tp:taxon-name-part taxon-name-part-type="species">arcuatus</tp:taxon-name-part></tp:taxon-name><comment> Goetghebuer, 1919: 66. – <xref ref-type="bibr" rid="B61">Wang et al. (1977</xref>: 230).</comment></tp:nomenclature-citation><tp:nomenclature-citation><tp:taxon-name><tp:taxon-name-part taxon-name-part-type="genus">Tendipes</tp:taxon-name-part> (<tp:taxon-name-part taxon-name-part-type="subgenus">Parachironomus</tp:taxon-name-part>) <tp:taxon-name-part taxon-name-part-type="species">monotomus</tp:taxon-name-part></tp:taxon-name><comment> (Kieffer). – <xref ref-type="bibr" rid="B23">Kruseman (1933</xref>: 193).</comment></tp:nomenclature-citation><tp:nomenclature-citation><tp:taxon-name><tp:taxon-name-part taxon-name-part-type="genus">Tendipes</tp:taxon-name-part> (<tp:taxon-name-part taxon-name-part-type="subgenus">Parachironomus</tp:taxon-name-part>) <tp:taxon-name-part taxon-name-part-type="species">arcuatus</tp:taxon-name-part></tp:taxon-name><comment> (Goetghebuer). – <xref ref-type="bibr" rid="B23">Kruseman (1933</xref>: 194).</comment></tp:nomenclature-citation><tp:nomenclature-citation><tp:taxon-name><tp:taxon-name-part taxon-name-part-type="genus">Tendipes</tp:taxon-name-part> (<tp:taxon-name-part taxon-name-part-type="subgenus">Cryptochironomus</tp:taxon-name-part>) <tp:taxon-name-part taxon-name-part-type="species">arcuatus</tp:taxon-name-part></tp:taxon-name><comment> (Goetghebuer). – Goetghebuer (1937 in <xref ref-type="bibr" rid="B10">1937–1954</xref>: 43).</comment></tp:nomenclature-citation><tp:nomenclature-citation><tp:taxon-name><tp:taxon-name-part taxon-name-part-type="genus">Parachironomus</tp:taxon-name-part> <tp:taxon-name-part taxon-name-part-type="species">gracilior</tp:taxon-name-part></tp:taxon-name><comment> (Kieffer). – <xref ref-type="bibr" rid="B29">Lenz (1938</xref>: 711).</comment></tp:nomenclature-citation><tp:nomenclature-citation><tp:taxon-name><tp:taxon-name-part taxon-name-part-type="genus">Parachironomus</tp:taxon-name-part> <tp:taxon-name-part taxon-name-part-type="species">arcuatus</tp:taxon-name-part></tp:taxon-name><comment> (Goetghebuer). – <xref ref-type="bibr" rid="B2">Brundin (1947</xref>: 56); <xref ref-type="bibr" rid="B27">Lehmann (1970</xref>: 135); <xref ref-type="bibr" rid="B36">Pinder (1978</xref>: 132); <xref ref-type="bibr" rid="B43">Sasa (1985</xref>: 108); <xref ref-type="bibr" rid="B48">Sasa and Kawai (1987</xref>: 20); <xref ref-type="bibr" rid="B44">Sasa (1988</xref>: 56; <xref ref-type="bibr" rid="B45">1989</xref>: 23, 849); <xref ref-type="bibr" rid="B49">Sasa and Kikuchi (1995</xref>: 102); <xref ref-type="bibr" rid="B46">Sasa (1996</xref>: 95; <xref ref-type="bibr" rid="B47">1998</xref>: 30); <xref ref-type="bibr" rid="B62">Wang (2000</xref>: 645); <xref ref-type="bibr" rid="B35">Özkan (2002</xref>: 186); <xref ref-type="bibr" rid="B63">Wang and Ji (2003</xref>: 61); <xref ref-type="bibr" rid="B32">Makarchenko et al. (2005</xref>: 410).</comment></tp:nomenclature-citation><!--PageBreak--></tp:nomenclature-citation-list></tp:nomenclature><tp:treatment-sec sec-type="Material examined"><title>Material examined.</title><p>CHINA: 9 males, Tianjin City, Campus of Nankai University, 9 males, 12, 16. iv. 1985; 15. v. 1985; 20. iv. 1986, X. Wang; 1 male, Tianjin City, Shuanglin Farm, 20. vi. 1985, X. Wang; 1 male, Hebei Province, Qinhuangdao City, 1 male, vi. 1985, X. Wang; Hebei Province, Chicheng County, Yunzhou Reservoir, 21. vii. 2001, sweep net, Y. Guo and Y. Du. 1 male, Neimenggu Autonomous Region, Wuliangsuhai Lake, v. 1982, X. Wang; 1 male, Neimenggu Autonomous Region, Alashan League, Bayin, 30. vii. 1987, X. Wang; 1 male, Liaoning Province, Shenyang <!--PageBreak-->City, 27. viii. 1990, J. Wang; 1 male, Jiangxi Province, Poyanghu Lake, Nanjishan, 12. vi. 2004, Sweep net, C. Yan. 1 male, Yunnan Province, Kunming City, Dianchi Lake, 23. v. 1986, X. Wang; 1 male, Yunnan Province, Lijiang City, School of Agriculture Reservoir, 2400 m a.s.l., 28. v. 1996, X. Wang.</p></tp:treatment-sec><tp:treatment-sec sec-type="Diagnostic characters"><title>Diagnostic characters.</title><p>The species can be identified by the following combination of characters: anal point moderately narrow; frontal tubercles present; superior volsella bearing two apical setae, short cylindrical, often appearing more or less contracted, and with folds on inner margin; gonostylus with constriction at approximately mid-length.</p><fig id="F2" position="float" orientation="portrait"><label>Figures 5–7.</label><caption><p><italic><tp:taxon-name><tp:taxon-name-part taxon-name-part-type="genus">Parachironomus</tp:taxon-name-part> <tp:taxon-name-part taxon-name-part-type="species">gracilior</tp:taxon-name-part></tp:taxon-name></italic> (Kieffer), Chinese specimens. <bold>5</bold> Wing <bold>6</bold> Dorsal view of hypopygium <bold>7</bold> Ventral view of hypopygium.</p></caption><graphic xmlns:xlink="http://www.w3.org/1999/xlink" xlink:href="zookeys-494-031-g002.jpg" position="float" orientation="portrait" xlink:type="simple" id="oo_41460.jpg"/></fig></tp:treatment-sec><tp:treatment-sec sec-type="Distribution"><title>Distribution.</title><p>The species is widely distributed in the Palaearctic and extends into the Oriental Region (<xref ref-type="bibr" rid="B42">Sæther and Spies 2013</xref>). It occurs in China and Japan.</p></tp:treatment-sec><tp:treatment-sec sec-type="Remarks"><title>Remarks.</title><p>The synonymy between <italic><tp:taxon-name><tp:taxon-name-part taxon-name-part-type="genus">Parachironomus</tp:taxon-name-part> <tp:taxon-name-part taxon-name-part-type="species">gracilior</tp:taxon-name-part></tp:taxon-name></italic> and <italic><tp:taxon-name><tp:taxon-name-part taxon-name-part-type="genus">Parachironomus</tp:taxon-name-part> <tp:taxon-name-part taxon-name-part-type="species">arcuatus</tp:taxon-name-part></tp:taxon-name></italic> was accepted in the past already (e.g. by <xref ref-type="bibr" rid="B8">Goetghebuer 1921a</xref>, <xref ref-type="bibr" rid="B29">Lenz 1938</xref>); thus we do not present it as a ‘new synonymy’ here. The holotype of <italic><tp:taxon-name><tp:taxon-name-part taxon-name-part-type="genus">Chironomus</tp:taxon-name-part> <tp:taxon-name-part taxon-name-part-type="species">gracilior</tp:taxon-name-part></tp:taxon-name></italic> Kieffer (at SDEI) and non-type specimens identified as <italic><tp:taxon-name><tp:taxon-name-part taxon-name-part-type="genus">Tendipes</tp:taxon-name-part> <tp:taxon-name-part taxon-name-part-type="species">monotomus</tp:taxon-name-part></tp:taxon-name></italic> by <xref ref-type="bibr" rid="B23">Kruseman (1933)</xref> have been examined by M. Spies, and found to be conspecific beyond any doubt (M. Spies, pers. comm.).</p></tp:treatment-sec><ref-list><ref id="B8"><mixed-citation xmlns:xlink="http://www.w3.org/1999/xlink" xlink:type="simple"><person-group><name name-style="western"><surname>Goetghebuer</surname><given-names>M</given-names></name></person-group> (<year>1921a</year>) <article-title>Chironomides de Belgique et spécialement de la zone des Flandres.</article-title><source>Mémoires du Musée Royal d’Histoire Naturelle de Belgique</source><volume>8</volume>(<issue>4</issue>): <fpage>1</fpage>–<lpage>210</lpage>.</mixed-citation></ref><ref id="B61"><mixed-citation xmlns:xlink="http://www.w3.org/1999/xlink" xlink:type="simple"><person-group><name name-style="western"><surname>Wang</surname><given-names>S</given-names></name><name name-style="western"><surname>Qian</surname><given-names>Q</given-names></name><name name-style="western"><surname>Xie</surname><given-names>C</given-names></name></person-group> (<year>1977</year>) <article-title>Studies on the <tp:taxon-name><tp:taxon-name-part taxon-name-part-type="family">Chironomidae</tp:taxon-name-part></tp:taxon-name> from the vicinity of Lake Tunghu, Wuchang.</article-title><source>Acta Hydrobiologica Sinica</source><volume>6</volume>: <fpage>227</fpage>–<lpage>240</lpage>. [In Chinese]</mixed-citation></ref><ref id="B23"><mixed-citation xmlns:xlink="http://www.w3.org/1999/xlink" xlink:type="simple"><person-group><name name-style="western"><surname>Kruseman</surname><given-names>G</given-names></name></person-group> (<year>1933</year>) <article-title><tp:taxon-name><tp:taxon-name-part taxon-name-part-type="subfamily">Tendipedidae</tp:taxon-name-part></tp:taxon-name> Neerlandicae. Pars I. Genus <italic><tp:taxon-name><tp:taxon-name-part taxon-name-part-type="genus">Tendipes</tp:taxon-name-part></tp:taxon-name></italic> cum generibus finitimis.</article-title><source>Tijdschrift voor Entomologie</source><volume>76</volume>: <fpage>119</fpage>–<lpage>216</lpage>.</mixed-citation></ref><ref id="B10"><mixed-citation xmlns:xlink="http://www.w3.org/1999/xlink" xlink:type="simple"><person-group><name name-style="western"><surname>Goetghebuer</surname><given-names>M</given-names></name></person-group> (<year>1937–1954</year>) <article-title><tp:taxon-name><tp:taxon-name-part taxon-name-part-type="subfamily">Tendipedidae</tp:taxon-name-part></tp:taxon-name> (<tp:taxon-name><tp:taxon-name-part taxon-name-part-type="family">Chironomidae</tp:taxon-name-part></tp:taxon-name>). b. Subfamilie <tp:taxon-name>Tendipedinae</tp:taxon-name> (<tp:taxon-name><tp:taxon-name-part taxon-name-part-type="subfamily">Chironominae</tp:taxon-name-part></tp:taxon-name>). A. Die Imagines.</article-title> In: <person-group><name name-style="western"><surname>Lindner</surname><given-names>E</given-names></name></person-group> (<role>Ed.</role>) <source>Die Fliegen der Palaearktischen Region</source>, <volume>3</volume>, (<issue>13c</issue>), <fpage>1</fpage>–<lpage>138</lpage>.</mixed-citation></ref><ref id="B29"><mixed-citation xmlns:xlink="http://www.w3.org/1999/xlink" xlink:type="simple"><person-group><name name-style="western"><surname>Lenz</surname><given-names>F</given-names></name></person-group> (<year>1938</year>) <article-title>Die Gattung <italic><tp:taxon-name><tp:taxon-name-part taxon-name-part-type="genus">Parachironomus</tp:taxon-name-part></tp:taxon-name></italic>. Beschreibung der Larve und Puppe von <italic><tp:taxon-name><tp:taxon-name-part taxon-name-part-type="genus">P.</tp:taxon-name-part> <tp:taxon-name-part taxon-name-part-type="species">varus</tp:taxon-name-part></tp:taxon-name></italic> Gtgh. nebst einer Übersicht über die Gattung.</article-title><source>Archiv für Hydrobiologie</source><volume>32</volume>: <fpage>700</fpage>–<lpage>714</lpage>.</mixed-citation></ref><ref id="B2"><mixed-citation xmlns:xlink="http://www.w3.org/1999/xlink" xlink:type="simple"><person-group><name name-style="western"><surname>Brundin</surname><given-names>L</given-names></name></person-group> (<year>1947</year>) <article-title>Zur Kenntnis der schwedischen Chironomiden.</article-title><source>Arkiv for Zoologi</source><year>39A</year> (<issue>3</issue>): <fpage>1</fpage>–<lpage>95</lpage>.</mixed-citation></ref><ref id="B27"><mixed-citation xmlns:xlink="http://www.w3.org/1999/xlink" xlink:type="simple"><person-group><name name-style="western"><surname>Lehmann</surname><given-names>J</given-names></name></person-group> (<year>1970</year>) <article-title>Revision der Europäischen Arten (Imagines ♂♂) der Gattung <italic><tp:taxon-name><tp:taxon-name-part taxon-name-part-type="genus">Parachironomus</tp:taxon-name-part></tp:taxon-name></italic> Lenz (<tp:taxon-name><tp:taxon-name-part taxon-name-part-type="order">Diptera</tp:taxon-name-part></tp:taxon-name>, <tp:taxon-name><tp:taxon-name-part taxon-name-part-type="family">Chironomidae</tp:taxon-name-part></tp:taxon-name>).</article-title><source>Hydrobiologia</source><volume>33</volume>: <fpage>129</fpage>–<lpage>158</lpage>. doi: <ext-link ext-link-type="doi" xlink:href="10.1007/BF00751287" xlink:type="simple">10.1007/BF00751287</ext-link></mixed-citation></ref><ref id="B36"><mixed-citation xmlns:xlink="http://www.w3.org/1999/xlink" xlink:type="simple"><person-group><name name-style="western"><surname>Pinder</surname><given-names>LCV</given-names></name></person-group> (<year>1978</year>) <source>A key to adult males of British <tp:taxon-name><tp:taxon-name-part taxon-name-part-type="family">Chironomidae</tp:taxon-name-part></tp:taxon-name> the non-biting midges</source>. 2 volumes. <publisher-name>Freshwater Biological Association Scientific Publication</publisher-name>, 37, <volume>Vol. 1</volume>, <fpage>1</fpage>–<lpage>169</lpage>, <volume>Vol. 2</volume>, figs 77–189.</mixed-citation></ref><ref id="B43"><mixed-citation xmlns:xlink="http://www.w3.org/1999/xlink" xlink:type="simple"><person-group><name name-style="western"><surname>Sasa</surname><given-names>M</given-names></name></person-group> (<year>1985</year>) <article-title>Studies on Chironomid midges of some lakes in Japan, Part III: Studies on the Chironomids collected from lakes in the Mount Fuji area (<tp:taxon-name><tp:taxon-name-part taxon-name-part-type="order">Diptera</tp:taxon-name-part></tp:taxon-name>, <tp:taxon-name><tp:taxon-name-part taxon-name-part-type="family">Chironomidae</tp:taxon-name-part></tp:taxon-name>).</article-title><source>Research Report from the National Institute for Environmental Studies</source><volume>83</volume>: <fpage>101</fpage>–<lpage>160</lpage>.</mixed-citation></ref><ref id="B48"><mixed-citation xmlns:xlink="http://www.w3.org/1999/xlink" xlink:type="simple"><person-group><name name-style="western"><surname>Sasa</surname><given-names>M</given-names></name><name name-style="western"><surname>Kawai</surname><given-names>K</given-names></name></person-group> (<year>1987</year>) <article-title>Studies on the chironomid midges of Lake Biwa (<tp:taxon-name><tp:taxon-name-part taxon-name-part-type="order">Diptera</tp:taxon-name-part></tp:taxon-name>, <tp:taxon-name><tp:taxon-name-part taxon-name-part-type="family">Chironomidae</tp:taxon-name-part></tp:taxon-name>).</article-title><source>Lake Biwa Study Monograph 3</source>. <publisher-name>Lake Biwa Research Institute</publisher-name><publisher-loc>Ohtsu, 520, Japan</publisher-loc>, <fpage>1</fpage>–<lpage>119</lpage>.</mixed-citation></ref><ref id="B44"><mixed-citation xmlns:xlink="http://www.w3.org/1999/xlink" xlink:type="simple"><person-group><name name-style="western"><surname>Sasa</surname><given-names>M</given-names></name></person-group> (<year>1988</year>) <article-title>Chironomid midges collected on the shore of a highly eutrophicated Lake Kojima (Okayama).</article-title><source>Seikatsu To Kankyo</source><volume>33</volume>(<issue>2</issue>): <fpage>54</fpage>–<lpage>57</lpage>. [In Japanese]</mixed-citation></ref><ref id="B45"><mixed-citation xmlns:xlink="http://www.w3.org/1999/xlink" xlink:type="simple"><person-group><name name-style="western"><surname>Sasa</surname><given-names>M</given-names></name></person-group> (<year>1989</year>) <article-title><tp:taxon-name><tp:taxon-name-part taxon-name-part-type="family">Chironomidae</tp:taxon-name-part></tp:taxon-name> of Japan: Checklist of species recorded, key to males and taxonomic notes.</article-title><source>Research Report from the National Institute for Environmental Studies</source><volume>125</volume>: <fpage>1</fpage>–<lpage>177</lpage>.</mixed-citation></ref><ref id="B49"><mixed-citation xmlns:xlink="http://www.w3.org/1999/xlink" xlink:type="simple"><person-group><name name-style="western"><surname>Sasa</surname><given-names>M</given-names></name><name name-style="western"><surname>Kikuchi</surname><given-names>M</given-names></name></person-group> (<year>1995</year>) <source><tp:taxon-name><tp:taxon-name-part taxon-name-part-type="family">Chironomidae</tp:taxon-name-part></tp:taxon-name> (<tp:taxon-name><tp:taxon-name-part taxon-name-part-type="order">Diptera</tp:taxon-name-part></tp:taxon-name>) of Japan</source>. <publisher-name>University of Tokyo Press</publisher-name>, <size units="page">333 pp</size>.</mixed-citation></ref><ref id="B46"><mixed-citation xmlns:xlink="http://www.w3.org/1999/xlink" xlink:type="simple"><person-group><name name-style="western"><surname>Sasa</surname><given-names>M</given-names></name></person-group> (<year>1996</year>) <article-title>Studies on the <tp:taxon-name><tp:taxon-name-part taxon-name-part-type="family">Chironomidae</tp:taxon-name-part></tp:taxon-name> of Japan. Part H: Studies on the <tp:taxon-name><tp:taxon-name-part taxon-name-part-type="family">Chironomidae</tp:taxon-name-part></tp:taxon-name> collected on the Shore of Lake Haruna, Gunma Prefecture.</article-title> In: <source>Some characteristics of water quality and aquatic organism in the chief lakes in Toyama Prefecture (Lake Kurobe)</source>, <fpage>93</fpage>–<lpage>102</lpage>.</mixed-citation></ref><ref id="B47"><mixed-citation xmlns:xlink="http://www.w3.org/1999/xlink" xlink:type="simple"><person-group><name name-style="western"><surname>Sasa</surname><given-names>M</given-names></name></person-group> (<year>1998</year>) <article-title><tp:taxon-name><tp:taxon-name-part taxon-name-part-type="family">Chironomidae</tp:taxon-name-part></tp:taxon-name> of Japan. – List of species recorded, and supplemental keys for identification.</article-title><source>Research Report Institute of Environmental and Welfare Studies</source>, <publisher-name>Sunaba</publisher-name>, <publisher-loc>Kurobe-shi, Japan</publisher-loc>, <size units="page">156 pp</size>.</mixed-citation></ref><ref id="B62"><mixed-citation xmlns:xlink="http://www.w3.org/1999/xlink" xlink:type="simple"><person-group><name name-style="western"><surname>Wang</surname><given-names>X</given-names></name></person-group> (<year>2000</year>) <article-title>A revised checklist of <tp:taxon-name><tp:taxon-name-part taxon-name-part-type="family">Chironomidae</tp:taxon-name-part></tp:taxon-name> from China (<tp:taxon-name><tp:taxon-name-part taxon-name-part-type="order">Diptera</tp:taxon-name-part></tp:taxon-name>).</article-title> In: <person-group><name name-style="western"><surname>Hoffrichter</surname><given-names>O</given-names></name></person-group> (<role>Ed.</role>) <source>Late 20th Century Research on <tp:taxon-name><tp:taxon-name-part taxon-name-part-type="family">Chironomidae</tp:taxon-name-part></tp:taxon-name>: an Anthology from 13th International Symposium on <tp:taxon-name><tp:taxon-name-part taxon-name-part-type="family">Chironomidae</tp:taxon-name-part></tp:taxon-name></source>. <publisher-name>Shaker Verlag</publisher-name>, <publisher-loc>Achen</publisher-loc>, <fpage>629</fpage>–<lpage>652</lpage>.</mixed-citation></ref><ref id="B35"><mixed-citation xmlns:xlink="http://www.w3.org/1999/xlink" xlink:type="simple"><person-group><name name-style="western"><surname>Özkan</surname><given-names>N</given-names></name></person-group> (<year>2002</year>) <article-title>Five new <tp:taxon-name><tp:taxon-name-part taxon-name-part-type="family">Chironomidae</tp:taxon-name-part></tp:taxon-name> (<tp:taxon-name><tp:taxon-name-part taxon-name-part-type="order">Diptera</tp:taxon-name-part></tp:taxon-name>) species for the Turkish Fauna.</article-title><source>Turkish Journal of Zoology</source><volume>26</volume>: <fpage>183</fpage>–<lpage>188</lpage>.</mixed-citation></ref><ref id="B63"><mixed-citation xmlns:xlink="http://www.w3.org/1999/xlink" xlink:type="simple"><person-group><name name-style="western"><surname>Wang</surname><given-names>X</given-names></name><name name-style="western"><surname>Ji</surname><given-names>C</given-names></name></person-group> (<year>2003</year>) <article-title>Family <tp:taxon-name><tp:taxon-name-part taxon-name-part-type="family">Chironomidae</tp:taxon-name-part></tp:taxon-name>.</article-title> In: <person-group><name name-style="western"><surname>Huang</surname><given-names>B</given-names></name></person-group> (<role>Ed.</role>) <source>Fauna of Insects in Fujian Province of China</source>. <publisher-name>Fujian Science and Technology Publishing House</publisher-name><volume>Vol. 8</volume>, <fpage>43</fpage>–<lpage>65</lpage>.</mixed-citation></ref><ref id="B32"><mixed-citation xmlns:xlink="http://www.w3.org/1999/xlink" xlink:type="simple"><person-group><name name-style="western"><surname>Makarchenko</surname><given-names>EA</given-names></name><name name-style="western"><surname>Makarchenko</surname><given-names>MA</given-names></name><name name-style="western"><surname>Zorina</surname><given-names>OV</given-names></name><name name-style="western"><surname>Sergeeva</surname><given-names>IV</given-names></name></person-group> (<year>2005</year>) <article-title>Preliminary data on fauna and taxonomy of Chironomids (<tp:taxon-name><tp:taxon-name-part taxon-name-part-type="order">Diptera</tp:taxon-name-part></tp:taxon-name>, <tp:taxon-name><tp:taxon-name-part taxon-name-part-type="family">Chironomidae</tp:taxon-name-part></tp:taxon-name>) of the Russian Far East.</article-title><source>Vladimir Ya. Levanidov’s Biennial Memorial Meetings</source>, <fpage>394</fpage>–<lpage>420</lpage>.</mixed-citation></ref><ref id="B42"><mixed-citation xmlns:xlink="http://www.w3.org/1999/xlink" xlink:type="simple"><person-group><name name-style="western"><surname>Sæther</surname><given-names>OA</given-names></name><name name-style="western"><surname>Spies</surname><given-names>M</given-names></name></person-group> (<year>2013</year>) <article-title>Fauna Europaea: <tp:taxon-name><tp:taxon-name-part taxon-name-part-type="family">Chironomidae</tp:taxon-name-part></tp:taxon-name>.</article-title> In: <person-group><name name-style="western"><surname>Beuk</surname><given-names>P</given-names></name><name name-style="western"><surname>Pape</surname><given-names>T</given-names></name></person-group> (<role>Eds</role>) <source>Fauna Europaea: <tp:taxon-name><tp:taxon-name-part taxon-name-part-type="order">Diptera</tp:taxon-name-part></tp:taxon-name><tp:taxon-name><tp:taxon-name-part taxon-name-part-type="suborder">Nematocera</tp:taxon-name-part></tp:taxon-name>. Fauna Europaea version 2.6</source>. <ext-link ext-link-type="uri" xlink:href="http://www.faunaeur.org/" xlink:type="simple">http://www.faunaeur.org/</ext-link> [<date-in-citation content-type="publish-date">published in April 2013</date-in-citation>]</mixed-citation></ref></ref-list></tp:taxon-treatment>
