# Supplementary material for: Parachironomus Lenz from China and Japan (Diptera, Chironomidae)
Source: Zookeys. 2015 Apr 6;(494):31–50. doi: 10.3897/zookeys.494.6837 (PMC4400376; doi:10.3897/zookeys.494.6837)
Supplement: XML Treatment for Parachironomus monochromus [file zookeys.494.6837-treatment3.xml]

<!DOCTYPE tp:taxon-treatment
  PUBLIC "-//TaxonX//DTD Taxonomic Treatment Publishing DTD v0 20100105//EN" "tax-treatment-NSO.dtd">
<tp:taxon-treatment xmlns:tp="http://www.plazi.org/taxpub"><tp:treatment-meta><kwd-group><label>Taxon classification</label><kwd><named-content content-type="kingdom">Animalia</named-content></kwd><kwd><named-content content-type="order">Diptera</named-content></kwd><kwd><named-content content-type="family">Chironomidae</named-content></kwd></kwd-group><mixed-citation publication-type="journal"><person-group><name><surname>Yan</surname><given-names>Chun-Cai</given-names></name><name><surname>Yan</surname><given-names>Jiao</given-names></name><name><surname>Jiang</surname><given-names>Li</given-names></name><name><surname>Guo</surname><given-names>Qin</given-names></name><name><surname>Liu</surname><given-names>Ting</given-names></name><name><surname>Ge</surname><given-names>Xin-yu</given-names></name><name><surname>Wang</surname><given-names>Xin-Hua</given-names></name><name><surname>Pan</surname><given-names>Bao-ping</given-names></name></person-group><article-title><italic><tp:taxon-name><tp:taxon-name-part taxon-name-part-type="genus">Parachironomus</tp:taxon-name-part></tp:taxon-name></italic> Lenz from China and Japan (<tp:taxon-name><tp:taxon-name-part taxon-name-part-type="order">Diptera</tp:taxon-name-part></tp:taxon-name>, <tp:taxon-name><tp:taxon-name-part taxon-name-part-type="family">Chironomidae</tp:taxon-name-part></tp:taxon-name>)</article-title><source>Zookeys</source><day>6</day><month>4</month><year>2015</year><volume>2015</volume><issue>494</issue><fpage>31</fpage><lpage>50</lpage><pub-id pub-id-type="doi">10.3897/zookeys.494.6837</pub-id></mixed-citation></tp:treatment-meta><tp:nomenclature><tp:taxon-name>
                        <tp:taxon-name-part taxon-name-part-type="genus">Parachironomus</tp:taxon-name-part>
                        <tp:taxon-name-part taxon-name-part-type="species">monochromus</tp:taxon-name-part>
                    </tp:taxon-name><tp:taxon-authority>(van der Wulp)</tp:taxon-authority><xref ref-type="fig" rid="F3">Figs 8–10</xref><tp:nomenclature-citation-list><tp:nomenclature-citation><tp:taxon-name><tp:taxon-name-part taxon-name-part-type="genus">Chironomus</tp:taxon-name-part> <tp:taxon-name-part taxon-name-part-type="species">unicolor</tp:taxon-name-part></tp:taxon-name><comment> van der Wulp, 1859: 5 (primary homonym of <italic><tp:taxon-name><tp:taxon-name-part taxon-name-part-type="genus">Chironomus</tp:taxon-name-part> <tp:taxon-name-part taxon-name-part-type="species">unicolor</tp:taxon-name-part></tp:taxon-name></italic> Walker, 1848).</comment></tp:nomenclature-citation><tp:nomenclature-citation><tp:taxon-name><tp:taxon-name-part taxon-name-part-type="genus">Chironomus</tp:taxon-name-part> <tp:taxon-name-part taxon-name-part-type="species">monochromus</tp:taxon-name-part></tp:taxon-name><comment> van der Wulp, 1875: 129 (replacement name for <italic><tp:taxon-name><tp:taxon-name-part taxon-name-part-type="genus">Chironomus</tp:taxon-name-part> <tp:taxon-name-part taxon-name-part-type="species">unicolor</tp:taxon-name-part></tp:taxon-name></italic> van der Wulp).</comment></tp:nomenclature-citation><tp:nomenclature-citation><tp:taxon-name><tp:taxon-name-part taxon-name-part-type="genus">Chironomus</tp:taxon-name-part> (<tp:taxon-name-part taxon-name-part-type="subgenus">Cryptochironomus</tp:taxon-name-part>) <tp:taxon-name-part taxon-name-part-type="species">claviforceps</tp:taxon-name-part></tp:taxon-name><comment> Edwards, 1929: 389.</comment></tp:nomenclature-citation><tp:nomenclature-citation><tp:taxon-name><tp:taxon-name-part taxon-name-part-type="genus">Tendipes</tp:taxon-name-part> (<tp:taxon-name-part taxon-name-part-type="subgenus">Parachironomus</tp:taxon-name-part>) <tp:taxon-name-part taxon-name-part-type="species">monochromus</tp:taxon-name-part></tp:taxon-name><comment> (van der Wulp). – <xref ref-type="bibr" rid="B23">Kruseman (1933</xref>: 192).</comment></tp:nomenclature-citation><tp:nomenclature-citation><tp:taxon-name><tp:taxon-name-part taxon-name-part-type="genus">Tendipes</tp:taxon-name-part></tp:taxon-name><comment> (<italic><tp:taxon-name><tp:taxon-name-part taxon-name-part-type="genus">Cryptochironomus</tp:taxon-name-part></tp:taxon-name></italic> gr. <italic><tp:taxon-name><tp:taxon-name-part taxon-name-part-type="genus">Parachironomus</tp:taxon-name-part></tp:taxon-name></italic>) <italic><tp:taxon-name><tp:taxon-name-part taxon-name-part-type="species">monochromus</tp:taxon-name-part></tp:taxon-name></italic> (van der Wulp). – Goetghebuer (1937 in <xref ref-type="bibr" rid="B10">1937–1954</xref>: 46).</comment></tp:nomenclature-citation><tp:nomenclature-citation><tp:taxon-name><tp:taxon-name-part taxon-name-part-type="genus">Parachironomus</tp:taxon-name-part> <tp:taxon-name-part taxon-name-part-type="species">monochromus</tp:taxon-name-part></tp:taxon-name><comment> (van der Wulp). – <xref ref-type="bibr" rid="B2">Brundin (1947</xref>: 55); <xref ref-type="bibr" rid="B27">Lehmann (1970</xref>: 146); <xref ref-type="bibr" rid="B36">Pinder (1978</xref>: 130); <xref ref-type="bibr" rid="B1">Albu (1980</xref>: 131); <xref ref-type="bibr" rid="B25">Langton (1991</xref>: 274); <xref ref-type="bibr" rid="B22">Kobayashi and Suzuki (1999</xref>: 82); <xref ref-type="bibr" rid="B54">Spies (2000</xref>: 126).</comment></tp:nomenclature-citation></tp:nomenclature-citation-list></tp:nomenclature><tp:treatment-sec sec-type="Material examined"><title>Material examined.</title><p>CHINA: 8 males, Tianjin City, Campus of Nankai University, 8 males, 12, 16. iv. 1985; 20. iv. 1986, X. Wang; 1 male, Hebei Province, Weichang County, Jixielinchang, 15. vii. 2001, sweep net, Y. Guo.</p></tp:treatment-sec><tp:treatment-sec sec-type="Diagnostic characters"><title>Diagnostic characters.</title><p>The species is distinguished by the following combination of characters: anal tergite with distinct cluster of enlarged posterodorsal setae; anal point basal section intergrading with anal tergite, distal part strongly angled to ventral; superior volsella without apical or posterolateral projection; inferior volsella with lobe at least to median; gonostylus mostly slender, slightly curved, with distal widening to dorsal peaking around 2/3 of gonostylus length (excerpt from <xref ref-type="bibr" rid="B54">Spies 2000</xref>: 129).</p></tp:treatment-sec><tp:treatment-sec sec-type="Redescription"><title>Redescription</title><p>(Chinese specimens). Male imago (n=9, unless otherwise stated). Total length 2.58–3.83, 3.38 mm. Wing length 1.30–1.98, 1.80 (8) mm. Total length/wing length 1.80–1.98, 1.88 (8). Wing length/length of profemur 2.28–2.57, 2.48 (8).</p><p><italic>Coloration</italic>. Thorax yellowish green to dark brown. Front legs with femora yellowish green to dark brown, tibiae and tarsi dark brown except for tarsi I yellowish green in basal 4/5; mid and hind legs yellowish green to yellowish brown except for tarsi V dark brown. Abdomen yellowish green to dark brown.</p><p><italic>Head</italic>. AR 1.86–2.27, 2.12. Terminal flagellomere 540–720, 673 µm long. Frontal tubercles absent (7) or present (2), cone-shaped, 15–22 µm high, 12–22 µm wide at base. Temporal setae 18–22, 20, including 5–7, 6 inner verticals, 7–8, 8 outer verticals, and 5–8, 6 postorbitals. Clypeus with 14–20, 17 (8) setae. Tentorium 100–133, 120 µm long, 18–43, 33 µm wide. Palpomere lengths (in µm): 30–50, 40; 35–58, 51; 103–133, 110; 130–180, 153 (8); 178–220, 201 (8). Length ratio 5<sup>th</sup>/3<sup>rd</sup> palpomere 1.21–1.73, 1.58 (8).</p><p><italic>Thorax</italic>. Antepronotals 2–5, 3 (8), acrostichals 10–14, 12 (8), dorsocentrals 8–14, 11, prealars 4–6, 5 (8). Scutellum with 6–10, 8 (7) setae.</p><p><italic>Wing</italic> (Fig. <xref ref-type="fig" rid="F3">8</xref>). VR 1.11–1.17, 1.15 (8), R with 16–27, 20 (8) setae, R<sub>1</sub> with 10–17, 13 (8) setae, R<sub>4+5</sub> with 21–29, 26 (8) setae. Brachiolum with 2–3, 2 (8) setae. Squama with 7–16, 12 (8) setae.</p><fig id="F3" position="float" orientation="portrait"><label>Figures 8–10.</label><caption><p><italic><tp:taxon-name><tp:taxon-name-part taxon-name-part-type="genus">Parachironomus</tp:taxon-name-part> <tp:taxon-name-part taxon-name-part-type="species">monochromus</tp:taxon-name-part></tp:taxon-name></italic> (van der Wulp), Chinese specimens. <bold>8</bold> Wing <bold>9</bold> Dorsal view of hypopygium <bold>10</bold> Ventral view of hypopygium.</p></caption><graphic xmlns:xlink="http://www.w3.org/1999/xlink" xlink:href="zookeys-494-031-g003.jpg" position="float" orientation="portrait" xlink:type="simple" id="oo_41461.jpg"/></fig><p><italic>Legs</italic>. Front tibia with 3 subapical setae, 90–130, 104 (7), 98–133, 118 (6) and 120–138, 126 (3) µm long; spurs of mid tibia 24–33, 28 µm and 28–35, 31 µm long, comb with 30–42, 35 teeth, 10–12, 11 µm long; spurs of hind tibia 26–33, 31 µm and 28–35, 33 µm long, comb with 45–52, 48 teeth, 10–13, 12 µm long. Tarsus 1 of mid leg with 4–7, 6 (8) sensilla chaetica, hind leg without sensilla chaetica. Lengths (in µm) and proportions of legs as in Table <xref ref-type="table" rid="T2">2</xref>.</p><table-wrap id="T2" position="float" orientation="portrait"><label>Table 2.</label><caption><p>Lengths (µm) and proportions of adult male legs in <italic><tp:taxon-name><tp:taxon-name-part taxon-name-part-type="genus">Parachironomus</tp:taxon-name-part> <tp:taxon-name-part taxon-name-part-type="species">monochromus</tp:taxon-name-part></tp:taxon-name></italic> (van der Wulp) (n=9).</p></caption><table rules="all"><tbody><tr><th rowspan="1" colspan="1"/><th rowspan="1" colspan="1">fe</th><th rowspan="1" colspan="1">ti</th><th rowspan="1" colspan="1">ta<sub>1</sub></th><th rowspan="1" colspan="1">ta<sub>2</sub></th><th rowspan="1" colspan="1">ta<sub>3</sub></th><th rowspan="1" colspan="1">ta<sub>4</sub></th><th rowspan="1" colspan="1">ta<sub>5</sub></th><th rowspan="1" colspan="1">LR</th></tr><tr><td rowspan="1" colspan="1">p<sub>1</sub></td><td rowspan="1" colspan="1">570–790, 727</td><td rowspan="1" colspan="1">420–620, 576</td><td rowspan="1" colspan="1">670–930, 863 (6)</td><td rowspan="1" colspan="1">340–460, 432 (6)</td><td rowspan="1" colspan="1">270–370, 342 (6)</td><td rowspan="1" colspan="1">210–270, 247 (6)</td><td rowspan="1" colspan="1">110–140, 133 (6)</td><td rowspan="1" colspan="1">1.45–1.64, 1.55 (6)</td></tr><tr><td rowspan="1" colspan="1">p<sub>2</sub></td><td rowspan="1" colspan="1">550–780, 728</td><td rowspan="1" colspan="1">480–710, 640</td><td rowspan="1" colspan="1">260–360, 326 (8)</td><td rowspan="1" colspan="1">140–310, 198 (8)</td><td rowspan="1" colspan="1">100–160, 140 (8)</td><td rowspan="1" colspan="1">70–110, 98 (8)</td><td rowspan="1" colspan="1">60–90, 85 (8)</td><td rowspan="1" colspan="1">0.44–0.54, 0.52 (8)</td></tr><tr><td rowspan="1" colspan="1">p<sub>3</sub></td><td rowspan="1" colspan="1">620–890, 818</td><td rowspan="1" colspan="1">610–950, 849</td><td rowspan="1" colspan="1">410–630, 557 (6)</td><td rowspan="1" colspan="1">210–350, 312 (6)</td><td rowspan="1" colspan="1">180–270, 247 (6)</td><td rowspan="1" colspan="1">110–150, 143 (6)</td><td rowspan="1" colspan="1">80–110, 104 (6)</td><td rowspan="1" colspan="1">0.66–0.70, 0.67 (6)</td></tr></tbody></table></table-wrap><p><italic>Hypopygium</italic> (Figs <xref ref-type="fig" rid="F3">9</xref>, <xref ref-type="fig" rid="F3">10</xref>). Laterosternite IX with 2–3, 2 (8) setae. Anal tergite bands short, fading far apart medially. Tergite IX with 16–30, 21 (8) setae at base of anal point. Anal point 35–55, 48 (7) µm long, its base intergrading with conical tip of anal tergite; distal bare part narrow. Transverse sternapodeme 37–60, 52 (8) µm long. Phallapodeme 60–83, 73 (8) µm long. Superior volsella slightly curved, 70–95, 84 µm long, 13–25, 19 µm wide at base, 6–8, 7 µm wide in middle, 12–17, 15 µm wide at apex, without conspicuous apicolateral projection; median pit smaller than distal distinct pit and positioned a little proximal. Inferior volsella blunt with a low projection to posterior, not pointed, not reaching beyond anal tergite margin, and covered by microtrichia. Gonocoxite 88–118, 107 µm long, with 3–4, 3 strong medial setae. Gonostylus 158–213, 187 µm long, slender, curved and parallel-sided, with distinct expansion in distal 1/3, bearing 4–7, 6 (8) setae along distal inner margin. HR 0.49–0.68, 0.59, HV 1.63–2.01, 1.80.</p></tp:treatment-sec><tp:treatment-sec sec-type="Distribution"><title>Distribution.</title><p>Palaearctic (<xref ref-type="bibr" rid="B54">Spies 2000</xref>). It also is recorded from Palaearctic China and Japan. The record for China is new.</p><!--PageBreak--></tp:treatment-sec><ref-list><ref id="B23"><mixed-citation xmlns:xlink="http://www.w3.org/1999/xlink" xlink:type="simple"><person-group><name name-style="western"><surname>Kruseman</surname><given-names>G</given-names></name></person-group> (<year>1933</year>) <article-title><tp:taxon-name><tp:taxon-name-part taxon-name-part-type="subfamily">Tendipedidae</tp:taxon-name-part></tp:taxon-name> Neerlandicae. Pars I. Genus <italic><tp:taxon-name><tp:taxon-name-part taxon-name-part-type="genus">Tendipes</tp:taxon-name-part></tp:taxon-name></italic> cum generibus finitimis.</article-title><source>Tijdschrift voor Entomologie</source><volume>76</volume>: <fpage>119</fpage>–<lpage>216</lpage>.</mixed-citation></ref><ref id="B10"><mixed-citation xmlns:xlink="http://www.w3.org/1999/xlink" xlink:type="simple"><person-group><name name-style="western"><surname>Goetghebuer</surname><given-names>M</given-names></name></person-group> (<year>1937–1954</year>) <article-title><tp:taxon-name><tp:taxon-name-part taxon-name-part-type="subfamily">Tendipedidae</tp:taxon-name-part></tp:taxon-name> (<tp:taxon-name><tp:taxon-name-part taxon-name-part-type="family">Chironomidae</tp:taxon-name-part></tp:taxon-name>). b. Subfamilie <tp:taxon-name>Tendipedinae</tp:taxon-name> (<tp:taxon-name><tp:taxon-name-part taxon-name-part-type="subfamily">Chironominae</tp:taxon-name-part></tp:taxon-name>). A. Die Imagines.</article-title> In: <person-group><name name-style="western"><surname>Lindner</surname><given-names>E</given-names></name></person-group> (<role>Ed.</role>) <source>Die Fliegen der Palaearktischen Region</source>, <volume>3</volume>, (<issue>13c</issue>), <fpage>1</fpage>–<lpage>138</lpage>.</mixed-citation></ref><ref id="B2"><mixed-citation xmlns:xlink="http://www.w3.org/1999/xlink" xlink:type="simple"><person-group><name name-style="western"><surname>Brundin</surname><given-names>L</given-names></name></person-group> (<year>1947</year>) <article-title>Zur Kenntnis der schwedischen Chironomiden.</article-title><source>Arkiv for Zoologi</source><year>39A</year> (<issue>3</issue>): <fpage>1</fpage>–<lpage>95</lpage>.</mixed-citation></ref><ref id="B27"><mixed-citation xmlns:xlink="http://www.w3.org/1999/xlink" xlink:type="simple"><person-group><name name-style="western"><surname>Lehmann</surname><given-names>J</given-names></name></person-group> (<year>1970</year>) <article-title>Revision der Europäischen Arten (Imagines ♂♂) der Gattung <italic><tp:taxon-name><tp:taxon-name-part taxon-name-part-type="genus">Parachironomus</tp:taxon-name-part></tp:taxon-name></italic> Lenz (<tp:taxon-name><tp:taxon-name-part taxon-name-part-type="order">Diptera</tp:taxon-name-part></tp:taxon-name>, <tp:taxon-name><tp:taxon-name-part taxon-name-part-type="family">Chironomidae</tp:taxon-name-part></tp:taxon-name>).</article-title><source>Hydrobiologia</source><volume>33</volume>: <fpage>129</fpage>–<lpage>158</lpage>. doi: <ext-link ext-link-type="doi" xlink:href="10.1007/BF00751287" xlink:type="simple">10.1007/BF00751287</ext-link></mixed-citation></ref><ref id="B36"><mixed-citation xmlns:xlink="http://www.w3.org/1999/xlink" xlink:type="simple"><person-group><name name-style="western"><surname>Pinder</surname><given-names>LCV</given-names></name></person-group> (<year>1978</year>) <source>A key to adult males of British <tp:taxon-name><tp:taxon-name-part taxon-name-part-type="family">Chironomidae</tp:taxon-name-part></tp:taxon-name> the non-biting midges</source>. 2 volumes. <publisher-name>Freshwater Biological Association Scientific Publication</publisher-name>, 37, <volume>Vol. 1</volume>, <fpage>1</fpage>–<lpage>169</lpage>, <volume>Vol. 2</volume>, figs 77–189.</mixed-citation></ref><ref id="B1"><mixed-citation xmlns:xlink="http://www.w3.org/1999/xlink" xlink:type="simple"><person-group><name name-style="western"><surname>Albu</surname><given-names>P</given-names></name></person-group> (<year>1980</year>) <article-title>Fam. <tp:taxon-name><tp:taxon-name-part taxon-name-part-type="family">Chironomidae</tp:taxon-name-part></tp:taxon-name>, Subfam. <tp:taxon-name><tp:taxon-name-part taxon-name-part-type="subfamily">Chironominae</tp:taxon-name-part></tp:taxon-name>.</article-title><source>Fauna Republicii Socialiste România, <tp:taxon-name><tp:taxon-name-part taxon-name-part-type="class">Insecta</tp:taxon-name-part></tp:taxon-name>, <tp:taxon-name><tp:taxon-name-part taxon-name-part-type="order">Diptera</tp:taxon-name-part></tp:taxon-name></source>, <volume>11</volume>: <fpage>1</fpage>–<lpage>320</lpage>.</mixed-citation></ref><ref id="B25"><mixed-citation xmlns:xlink="http://www.w3.org/1999/xlink" xlink:type="simple"><person-group><name name-style="western"><surname>Langton</surname><given-names>PH</given-names></name></person-group> (<year>1991</year>) <source>A key to pupal exuviae of West Palaearctic <tp:taxon-name><tp:taxon-name-part taxon-name-part-type="family">Chironomidae</tp:taxon-name-part></tp:taxon-name>.</source><comment>Privately published</comment>, <publisher-loc>Huntingdon, England</publisher-loc>, <size units="page">395 pp</size>.</mixed-citation></ref><ref id="B22"><mixed-citation xmlns:xlink="http://www.w3.org/1999/xlink" xlink:type="simple"><person-group><name name-style="western"><surname>Kobayashi</surname><given-names>T</given-names></name><name name-style="western"><surname>Suzuki</surname><given-names>H</given-names></name></person-group> (<year>1999</year>) <article-title><italic><tp:taxon-name><tp:taxon-name-part taxon-name-part-type="genus">Harnischia</tp:taxon-name-part> <tp:taxon-name-part taxon-name-part-type="species">ohmuraensis</tp:taxon-name-part></tp:taxon-name></italic> sp. n. and the first record of <italic><tp:taxon-name><tp:taxon-name-part taxon-name-part-type="genus">Parachironomus</tp:taxon-name-part> <tp:taxon-name-part taxon-name-part-type="species">monochromus</tp:taxon-name-part></tp:taxon-name></italic> (van der Wulp, 1874) from Japan (<tp:taxon-name><tp:taxon-name-part taxon-name-part-type="order">Diptera</tp:taxon-name-part></tp:taxon-name>: <tp:taxon-name><tp:taxon-name-part taxon-name-part-type="family">Chironomidae</tp:taxon-name-part></tp:taxon-name>).</article-title><source>Medical Entomology and zoology</source><volume>50</volume>: <fpage>79</fpage>–<lpage>84</lpage>.</mixed-citation></ref><ref id="B54"><mixed-citation xmlns:xlink="http://www.w3.org/1999/xlink" xlink:type="simple"><person-group><name name-style="western"><surname>Spies</surname><given-names>M</given-names></name></person-group> (<year>2000</year>) <article-title>A contribution to the knowledge of Holarctic <italic><tp:taxon-name><tp:taxon-name-part taxon-name-part-type="genus">Parachironomus</tp:taxon-name-part></tp:taxon-name></italic> Lenz (<tp:taxon-name><tp:taxon-name-part taxon-name-part-type="order">Diptera</tp:taxon-name-part></tp:taxon-name>: <tp:taxon-name><tp:taxon-name-part taxon-name-part-type="family">Chironomidae</tp:taxon-name-part></tp:taxon-name>), with two new species and a provisional key to Nearctic adult males.</article-title><source>Tijdschrift voor Entomologie</source><volume>143</volume>: <fpage>125</fpage>–<lpage>143</lpage>. doi: <ext-link ext-link-type="doi" xlink:href="10.1163/22119434-99900041" xlink:type="simple">10.1163/22119434-99900041</ext-link></mixed-citation></ref></ref-list></tp:taxon-treatment>
