# Supplementary material for: Parachironomus Lenz from China and Japan (Diptera, Chironomidae)
Source: Zookeys. 2015 Apr 6;(494):31–50. doi: 10.3897/zookeys.494.6837 (PMC4400376; doi:10.3897/zookeys.494.6837)
Supplement: XML Treatment for Parachironomus poyangensis [file zookeys.494.6837-treatment4.xml]

<!DOCTYPE tp:taxon-treatment
  PUBLIC "-//TaxonX//DTD Taxonomic Treatment Publishing DTD v0 20100105//EN" "tax-treatment-NSO.dtd">
<tp:taxon-treatment xmlns:tp="http://www.plazi.org/taxpub"><tp:treatment-meta><kwd-group><label>Taxon classification</label><kwd><named-content content-type="kingdom">Animalia</named-content></kwd><kwd><named-content content-type="order">Diptera</named-content></kwd><kwd><named-content content-type="family">Chironomidae</named-content></kwd></kwd-group><mixed-citation publication-type="journal"><person-group><name><surname>Yan</surname><given-names>Chun-Cai</given-names></name><name><surname>Yan</surname><given-names>Jiao</given-names></name><name><surname>Jiang</surname><given-names>Li</given-names></name><name><surname>Guo</surname><given-names>Qin</given-names></name><name><surname>Liu</surname><given-names>Ting</given-names></name><name><surname>Ge</surname><given-names>Xin-yu</given-names></name><name><surname>Wang</surname><given-names>Xin-Hua</given-names></name><name><surname>Pan</surname><given-names>Bao-ping</given-names></name></person-group><article-title><italic><tp:taxon-name><tp:taxon-name-part taxon-name-part-type="genus">Parachironomus</tp:taxon-name-part></tp:taxon-name></italic> Lenz from China and Japan (<tp:taxon-name><tp:taxon-name-part taxon-name-part-type="order">Diptera</tp:taxon-name-part></tp:taxon-name>, <tp:taxon-name><tp:taxon-name-part taxon-name-part-type="family">Chironomidae</tp:taxon-name-part></tp:taxon-name>)</article-title><source>Zookeys</source><day>6</day><month>4</month><year>2015</year><volume>2015</volume><issue>494</issue><fpage>31</fpage><lpage>50</lpage><pub-id pub-id-type="doi">10.3897/zookeys.494.6837</pub-id></mixed-citation></tp:treatment-meta><tp:nomenclature><tp:taxon-name>
                        <tp:taxon-name-part taxon-name-part-type="genus">Parachironomus</tp:taxon-name-part>
                        <tp:taxon-name-part taxon-name-part-type="species">poyangensis</tp:taxon-name-part>
                        <object-id xmlns:xlink="http://www.w3.org/1999/xlink" content-type="zoobank" xlink:type="simple">http://zoobank.org/1E9205DA-EB68-420E-9EFC-7D45A851E307</object-id>
                    </tp:taxon-name><tp:taxon-status xmlns:xlink="http://www.w3.org/1999/xlink" xlink:type="simple">sp. n.</tp:taxon-status><xref ref-type="fig" rid="F4">Figs 11–13</xref><!--PageBreak--><!--PageBreak--></tp:nomenclature><tp:treatment-sec sec-type="Etymology"><title>Etymology.</title><p>Named after the type locality. The species epithet is adjectival for the purposes of nomenclature.</p></tp:treatment-sec><tp:treatment-sec sec-type="Type material"><title>Type material.</title><p>Holotype male (BDN No. 21987). CHINA: Jiangxi Province, Poyanghu Lake, Nanjishan Natural Conservation area, 12. vi. 2004, sweep net, C. Yan. Paratypes: 2 males, data same as holotype.</p></tp:treatment-sec><tp:treatment-sec sec-type="Diagnostic characters"><title>Diagnostic characters.</title><p>The new species is distinguished by the following combination of characters: body size small, thorax and abdomen yellowish green, wing cells without setae, mid and hind tibiae each with single spur, anal point nearly parallel-sided, superior volsella elongate digitiform, without distal swelling or projection, gonostylus nearly straight and of about even circumference throughout.</p></tp:treatment-sec><tp:treatment-sec sec-type="Description"><title>Description.</title><p>Male imago (n=3). Total length 2.25–2.32, 2.28 mm. Wing length 1.08–1.11, 1.10 mm. Total length / wing length 2.08–2.09, 2.09. Wing length / length of profemur 2.20–2.30, 2.25.</p><p><italic>Coloration</italic>. Thorax yellowish green. Femora of front legs yellowish green with distal parts brown, tibiae and tarsomeres dark brown; mid and hind legs yellowish green with tarsomeres IV, V dark brown. Abdomen yellowish green.</p><p><italic>Head</italic>. AR 1.76–1.84, 1.80. Terminal flagellomere 450–470, 462 mm long. Frontal tubercles absent. Temporal setae 11–13, 12, including 3 inner verticals, 3–4, 3 outer verticals and 5–6, 5 postorbitals. Clypeus with 15–18, 17 setae. Tentorium 90–95, 92 mm long, 25–26, 25 mm wide. Palpomere lengths (in mm): 25–27, 26; 30–32, 31; 83–85, 84; 98–104, 100; 145–156, 151. Length ratio 5<sup>th</sup> /3<sup>rd</sup> palpomere 1.75–1.78, 1.77.</p><p><italic>Thorax</italic>. Antepronotals 3–4, 3; acrostichals 8–9, 9; dorsocentrals 10–12, 11; prealars 3. Scutellum with 5–6, 5 setae.</p><p><italic>Wing</italic> (Fig. <xref ref-type="fig" rid="F4">11</xref>). VR 1.15–1.17, 1.16. Cell surfaces without setae. R with 11–13, 12 setae, R<sub>1</sub> with 8–9, 8 setae, R<sub>4+5</sub> with 17–18, 17 setae. Brachiolum with 2 setae. Squama with 10–12, 11 setae.</p><fig id="F4" position="float" orientation="portrait"><label>Figures 11–13.</label><caption><p><italic><tp:taxon-name><tp:taxon-name-part taxon-name-part-type="genus">Parachironomus</tp:taxon-name-part> <tp:taxon-name-part taxon-name-part-type="species">poyangensis</tp:taxon-name-part></tp:taxon-name></italic> sp. n. <bold>11</bold> Wing <bold>12</bold> Dorsal view of hypopygium <bold>13</bold> Ventral view of hypopygium.</p></caption><graphic xmlns:xlink="http://www.w3.org/1999/xlink" xlink:href="zookeys-494-031-g004.jpg" position="float" orientation="portrait" xlink:type="simple" id="oo_41462.jpg"/></fig><p><italic>Legs</italic>. Front tibia with 2 subapical setae, 108–110, 109 and 118–130, 126 µm long, mid and hind tibiae each with a single spur, spur of middle tibia 20–22, 21 µm long, comb with 28–30, 31 teeth, 10 µm long; spur of hind tibia 28–30, 29 µm long, comb with 42–46, 44 teeth, 10–12, 11 µm long. Tarsus 1 of mid leg with 6–7, 7 sensilla chaetica, hind leg without sensilla chaetica. Lengths (in µm) and proportions of legs as in Table <xref ref-type="table" rid="T3">3</xref>.</p><table-wrap id="T3" position="float" orientation="portrait"><label>Table 3.</label><caption><p>Lengths (µm) and proportions of adult male legs in <italic><tp:taxon-name><tp:taxon-name-part taxon-name-part-type="genus">Parachironomus</tp:taxon-name-part> <tp:taxon-name-part taxon-name-part-type="species">poyangensis</tp:taxon-name-part></tp:taxon-name></italic> sp. n. (n=3).</p></caption><table rules="all"><tbody><tr><th rowspan="1" colspan="1"/><th rowspan="1" colspan="1">fe</th><th rowspan="1" colspan="1">ti</th><th rowspan="1" colspan="1">ta<sub>1</sub></th><th rowspan="1" colspan="1">ta<sub>2</sub></th><th rowspan="1" colspan="1">ta<sub>3</sub></th><th rowspan="1" colspan="1">ta<sub>4</sub></th><th rowspan="1" colspan="1">ta<sub>5</sub></th><th rowspan="1" colspan="1">LR</th></tr><tr><td rowspan="1" colspan="1">p<sub>1</sub></td><td rowspan="1" colspan="1">470–500, 490</td><td rowspan="1" colspan="1">310–330, 320</td><td rowspan="1" colspan="1">540–560, 550</td><td rowspan="1" colspan="1">340-380, 360</td><td rowspan="1" colspan="1">230–250, 243</td><td rowspan="1" colspan="1">160–180, 166</td><td rowspan="1" colspan="1">90–100, 93</td><td rowspan="1" colspan="1">1.69–1.74, 1.71</td></tr><tr><td rowspan="1" colspan="1">p<sub>2</sub></td><td rowspan="1" colspan="1">440–470, 456</td><td rowspan="1" colspan="1">350–380, 363</td><td rowspan="1" colspan="1">220–250, 233</td><td rowspan="1" colspan="1">120–140, 130</td><td rowspan="1" colspan="1">110–130, 120</td><td rowspan="1" colspan="1">70–80, 73</td><td rowspan="1" colspan="1">50–70, 60</td><td rowspan="1" colspan="1">0.63–0.66, 0.65</td></tr><tr><td rowspan="1" colspan="1">p<sub>3</sub></td><td rowspan="1" colspan="1">480–530, 503</td><td rowspan="1" colspan="1">490–520, 506</td><td rowspan="1" colspan="1">340–370, 353</td><td rowspan="1" colspan="1">200–220, 210</td><td rowspan="1" colspan="1">170–200, 183</td><td rowspan="1" colspan="1">100–130, 113</td><td rowspan="1" colspan="1">70–80, 73</td><td rowspan="1" colspan="1">0.70–0.74, 0.72</td></tr></tbody></table></table-wrap><!--PageBreak--><!--PageBreak--><p><italic>Hypopygium</italic> (Figs <xref ref-type="fig" rid="F4">12</xref>, <xref ref-type="fig" rid="F4">13</xref>). Laterosternite IX with 3–4, 3 setae. Anal tergite bands V-shaped. Tergite IX with conical posterior margin, bearing 13–15, 14 setae at base of anal point. Anal point originating from caudal margin of anal tergite, parallel-sided, slightly pointed apically, 50–55, 52 mm long, 6–8, 7 mm wide at base, 4–5, 4 mm wide at apex. Transverse sternapodeme 27–32, 30 mm long. Phallapodeme 45–48, 46 mm long. Superior volsella straight, columnar, distal parts not widened, with an apical seta and a subapical seta, both arising from distinct setal pits. Inferior volsella with a moderately blunt caudal projection, not reaching beyond caudal margin of anal tergite. Gonocoxite 75–80, 77 mm long, with 3–4, 3 strong medial setae. Gonostylus 112–115, 113 mm long, parallel-sided, curved distally, bearing 8–10, 9 setae along distal inner margin. HR 0.65–0.70, 0.67; HV 1.96–2.02, 1.99.</p></tp:treatment-sec><tp:treatment-sec sec-type="Distribution"><title>Distribution.</title><p>The species is known only from the type locality in Oriental China.</p></tp:treatment-sec></tp:taxon-treatment>
