# Supplementary material for: Parachironomus Lenz from China and Japan (Diptera, Chironomidae)
Source: Zookeys. 2015 Apr 6;(494):31–50. doi: 10.3897/zookeys.494.6837 (PMC4400376; doi:10.3897/zookeys.494.6837)
Supplement: XML Treatment for Microchironomus lacteipennis [file zookeys.494.6837-treatment5.xml]

<!DOCTYPE tp:taxon-treatment
  PUBLIC "-//TaxonX//DTD Taxonomic Treatment Publishing DTD v0 20100105//EN" "tax-treatment-NSO.dtd">
<tp:taxon-treatment xmlns:tp="http://www.plazi.org/taxpub"><tp:treatment-meta><kwd-group><label>Taxon classification</label><kwd><named-content content-type="kingdom">Animalia</named-content></kwd><kwd><named-content content-type="order">Diptera</named-content></kwd><kwd><named-content content-type="family">Chironomidae</named-content></kwd></kwd-group><mixed-citation publication-type="journal"><person-group><name><surname>Yan</surname><given-names>Chun-Cai</given-names></name><name><surname>Yan</surname><given-names>Jiao</given-names></name><name><surname>Jiang</surname><given-names>Li</given-names></name><name><surname>Guo</surname><given-names>Qin</given-names></name><name><surname>Liu</surname><given-names>Ting</given-names></name><name><surname>Ge</surname><given-names>Xin-yu</given-names></name><name><surname>Wang</surname><given-names>Xin-Hua</given-names></name><name><surname>Pan</surname><given-names>Bao-ping</given-names></name></person-group><article-title><italic><tp:taxon-name><tp:taxon-name-part taxon-name-part-type="genus">Parachironomus</tp:taxon-name-part></tp:taxon-name></italic> Lenz from China and Japan (<tp:taxon-name><tp:taxon-name-part taxon-name-part-type="order">Diptera</tp:taxon-name-part></tp:taxon-name>, <tp:taxon-name><tp:taxon-name-part taxon-name-part-type="family">Chironomidae</tp:taxon-name-part></tp:taxon-name>)</article-title><source>Zookeys</source><day>6</day><month>4</month><year>2015</year><volume>2015</volume><issue>494</issue><fpage>31</fpage><lpage>50</lpage><pub-id pub-id-type="doi">10.3897/zookeys.494.6837</pub-id></mixed-citation></tp:treatment-meta><tp:nomenclature><tp:taxon-name>
                            <tp:taxon-name-part taxon-name-part-type="genus">Microchironomus</tp:taxon-name-part>
                            <tp:taxon-name-part taxon-name-part-type="species">lacteipennis</tp:taxon-name-part>
                        </tp:taxon-name><tp:taxon-authority>(Kieffer)</tp:taxon-authority><tp:taxon-status xmlns:xlink="http://www.w3.org/1999/xlink" xlink:type="simple">comb. n.</tp:taxon-status><tp:nomenclature-citation-list><tp:nomenclature-citation><tp:taxon-name><tp:taxon-name-part taxon-name-part-type="genus">Cryptochironomus</tp:taxon-name-part> <tp:taxon-name-part taxon-name-part-type="species">lacteipennis</tp:taxon-name-part></tp:taxon-name><comment> Kieffer, 1921a: 183.</comment></tp:nomenclature-citation><tp:nomenclature-citation><tp:taxon-name><tp:taxon-name-part taxon-name-part-type="genus">Parachironomus</tp:taxon-name-part> <tp:taxon-name-part taxon-name-part-type="species">lacteipennis</tp:taxon-name-part></tp:taxon-name><comment> (Kieffer) – <xref ref-type="bibr" rid="B58">Sublette and Sublette (1973</xref>: 405).</comment></tp:nomenclature-citation></tp:nomenclature-citation-list></tp:nomenclature><tp:treatment-sec sec-type="Remarks"><title>Remarks.</title><p><xref ref-type="bibr" rid="B16">Kieffer (1921a)</xref> described the species in the genus <italic><tp:taxon-name><tp:taxon-name-part taxon-name-part-type="genus">Cryptochironomus</tp:taxon-name-part></tp:taxon-name></italic>, which at that time included many species now treated in several separate genera. <xref ref-type="bibr" rid="B58">Sublette and Sublette (1973)</xref> placed it in <italic><tp:taxon-name><tp:taxon-name-part taxon-name-part-type="genus">Parachironomus</tp:taxon-name-part></tp:taxon-name></italic>. Based on the original description, which describes the inferior volsella as absent, the superior volsella as long and slender, the gonocoxite straight in the proximal 1/3, curved in the distal 2/3, distally attenuated and terminating in an incurved hooklet, <italic><tp:taxon-name><tp:taxon-name-part taxon-name-part-type="genus">Cryptochironomus</tp:taxon-name-part> <tp:taxon-name-part taxon-name-part-type="species">lacteipennis</tp:taxon-name-part></tp:taxon-name></italic> clearly belongs to <italic><tp:taxon-name><tp:taxon-name-part taxon-name-part-type="genus">Microchironomus</tp:taxon-name-part></tp:taxon-name></italic> and not to <italic><tp:taxon-name><tp:taxon-name-part taxon-name-part-type="genus">Parachironomus</tp:taxon-name-part></tp:taxon-name></italic>. The placement by <xref ref-type="bibr" rid="B58">Sublette and Sublette (1973)</xref>, and the earlier one in “<tp:taxon-name><tp:taxon-name-part taxon-name-part-type="genus">Tendipes</tp:taxon-name-part> (<tp:taxon-name-part taxon-name-part-type="subgenus">Parachironomus</tp:taxon-name-part>)</tp:taxon-name>” by <xref ref-type="bibr" rid="B24">Kruseman (1939)</xref>, likely are due to the fact that those authors did not treat <italic><tp:taxon-name><tp:taxon-name-part taxon-name-part-type="genus">Microchironomus</tp:taxon-name-part></tp:taxon-name></italic> as a separate genus.</p></tp:treatment-sec><tp:treatment-sec sec-type="Distribution"><title>Distribution.</title><p>The species is recorded from Taiwan Province (Oriental China).</p></tp:treatment-sec><ref-list><ref id="B58"><mixed-citation xmlns:xlink="http://www.w3.org/1999/xlink" xlink:type="simple"><person-group><name name-style="western"><surname>Sublette</surname><given-names>JE</given-names></name><name name-style="western"><surname>Sublette</surname><given-names>MS</given-names></name></person-group> (<year>1973</year>) <article-title>Family <tp:taxon-name><tp:taxon-name-part taxon-name-part-type="family">Chironomidae</tp:taxon-name-part></tp:taxon-name>.</article-title> In: <person-group><name name-style="western"><surname>Delfinado</surname><given-names>M</given-names></name><name name-style="western"><surname>Hardy</surname><given-names>ED</given-names></name></person-group> (<role>Eds</role>) <source>Catalogue of the <tp:taxon-name><tp:taxon-name-part taxon-name-part-type="order">Diptera</tp:taxon-name-part></tp:taxon-name> of the Oriental Region</source><volume>1</volume>. <publisher-name>Bishop Museum</publisher-name>, <publisher-loc>Hawaii</publisher-loc>, <fpage>289</fpage>–<lpage>422</lpage>.</mixed-citation></ref><ref id="B16"><mixed-citation xmlns:xlink="http://www.w3.org/1999/xlink" xlink:type="simple"><person-group><name name-style="western"><surname>Kieffer</surname><given-names>JJ</given-names></name></person-group> (<year>1921a</year>) <article-title>Description de quelques Chironomides exotiques.</article-title><source>Annales de la Société scientifique de Bruxelles</source><volume>40</volume>: <fpage>181</fpage>–<lpage>186</lpage>.</mixed-citation></ref><ref id="B24"><mixed-citation xmlns:xlink="http://www.w3.org/1999/xlink" xlink:type="simple"><person-group><name name-style="western"><surname>Kruseman</surname><given-names>G</given-names></name></person-group> (<year>1939</year>) <article-title>On Malayan <tp:taxon-name>Tendipedinae</tp:taxon-name> I.</article-title> - <source>Bijdr. Dierk.</source><volume>27</volume>: <fpage>408</fpage>–<lpage>412</lpage>.</mixed-citation></ref></ref-list></tp:taxon-treatment>
