# Supplementary material for: Parachironomus Lenz from China and Japan (Diptera, Chironomidae)
Source: Zookeys. 2015 Apr 6;(494):31–50. doi: 10.3897/zookeys.494.6837 (PMC4400376; doi:10.3897/zookeys.494.6837)
Supplement: XML Treatment for Chironomus sauteri [file zookeys.494.6837-treatment6.xml]

<!DOCTYPE tp:taxon-treatment
  PUBLIC "-//TaxonX//DTD Taxonomic Treatment Publishing DTD v0 20100105//EN" "tax-treatment-NSO.dtd">
<tp:taxon-treatment xmlns:tp="http://www.plazi.org/taxpub"><tp:treatment-meta><kwd-group><label>Taxon classification</label><kwd><named-content content-type="kingdom">Animalia</named-content></kwd><kwd><named-content content-type="order">Diptera</named-content></kwd><kwd><named-content content-type="family">Chironomidae</named-content></kwd></kwd-group><mixed-citation publication-type="journal"><person-group><name><surname>Yan</surname><given-names>Chun-Cai</given-names></name><name><surname>Yan</surname><given-names>Jiao</given-names></name><name><surname>Jiang</surname><given-names>Li</given-names></name><name><surname>Guo</surname><given-names>Qin</given-names></name><name><surname>Liu</surname><given-names>Ting</given-names></name><name><surname>Ge</surname><given-names>Xin-yu</given-names></name><name><surname>Wang</surname><given-names>Xin-Hua</given-names></name><name><surname>Pan</surname><given-names>Bao-ping</given-names></name></person-group><article-title><italic><tp:taxon-name><tp:taxon-name-part taxon-name-part-type="genus">Parachironomus</tp:taxon-name-part></tp:taxon-name></italic> Lenz from China and Japan (<tp:taxon-name><tp:taxon-name-part taxon-name-part-type="order">Diptera</tp:taxon-name-part></tp:taxon-name>, <tp:taxon-name><tp:taxon-name-part taxon-name-part-type="family">Chironomidae</tp:taxon-name-part></tp:taxon-name>)</article-title><source>Zookeys</source><day>6</day><month>4</month><year>2015</year><volume>2015</volume><issue>494</issue><fpage>31</fpage><lpage>50</lpage><pub-id pub-id-type="doi">10.3897/zookeys.494.6837</pub-id></mixed-citation></tp:treatment-meta><tp:nomenclature><tp:taxon-name>
                            <tp:taxon-name-part taxon-name-part-type="genus">Chironomus</tp:taxon-name-part>
                            <tp:taxon-name-part taxon-name-part-type="species">sauteri</tp:taxon-name-part>
                        </tp:taxon-name><tp:taxon-authority>Kieffer</tp:taxon-authority><tp:taxon-status xmlns:xlink="http://www.w3.org/1999/xlink" xlink:type="simple">nomen dubium</tp:taxon-status><tp:nomenclature-citation-list><tp:nomenclature-citation><tp:taxon-name><tp:taxon-name-part taxon-name-part-type="genus">Chironomus</tp:taxon-name-part> (<tp:taxon-name-part taxon-name-part-type="subgenus">Cryptochironomus</tp:taxon-name-part>) <tp:taxon-name-part taxon-name-part-type="species">sauteri</tp:taxon-name-part></tp:taxon-name><comment> Kieffer, 1921c: 583. – <xref ref-type="bibr" rid="B59">Tokunaga (1940</xref>: 301).</comment></tp:nomenclature-citation><tp:nomenclature-citation><tp:taxon-name><tp:taxon-name-part taxon-name-part-type="genus">Parachironomus</tp:taxon-name-part> <tp:taxon-name-part taxon-name-part-type="species">sauteri</tp:taxon-name-part></tp:taxon-name><comment> (Kieffer). – <xref ref-type="bibr" rid="B58">Sublette and Sublette (1973</xref>: 406).</comment></tp:nomenclature-citation><tp:nomenclature-citation><tp:taxon-name><tp:taxon-name-part taxon-name-part-type="genus">Cryptochironomus</tp:taxon-name-part> <tp:taxon-name-part taxon-name-part-type="species">sauteri</tp:taxon-name-part></tp:taxon-name><comment> (Kieffer). – <xref ref-type="bibr" rid="B45">Sasa (1989</xref>: 21).</comment></tp:nomenclature-citation></tp:nomenclature-citation-list></tp:nomenclature><tp:treatment-sec sec-type="Remarks"><title>Remarks.</title><p><xref ref-type="bibr" rid="B18">Kieffer (1921c)</xref> described the species based on females only, and without figures. <xref ref-type="bibr" rid="B59">Tokunaga (1940)</xref> described males and females from Taiwan Province, but illustrated only the male superior volsella. <xref ref-type="bibr" rid="B58">Sublette and Sublette (1973)</xref> transferred the species to “<italic><tp:taxon-name><tp:taxon-name-part taxon-name-part-type="genus">Parachironomus</tp:taxon-name-part></tp:taxon-name></italic>”, but their use of this genus name was different from that of today (i.e., included <italic><tp:taxon-name><tp:taxon-name-part taxon-name-part-type="genus">Microchironomus</tp:taxon-name-part></tp:taxon-name></italic> Kieffer). <xref ref-type="bibr" rid="B45">Sasa (1989)</xref> examined Tokunaga’s specimens and considered them as belonging to either <italic><tp:taxon-name><tp:taxon-name-part taxon-name-part-type="genus">Cryptotendipes</tp:taxon-name-part></tp:taxon-name></italic> or <italic><tp:taxon-name><tp:taxon-name-part taxon-name-part-type="genus">Microchironomus</tp:taxon-name-part></tp:taxon-name></italic>, but suggested that the status and placement of <italic><tp:taxon-name><tp:taxon-name-part taxon-name-part-type="genus">Chironomus</tp:taxon-name-part> <tp:taxon-name-part taxon-name-part-type="species">sauteri</tp:taxon-name-part></tp:taxon-name></italic> should be reserved for future clarification. We agree with Sasa’s opinion, but have been unable to examine any of the syntypes; therefore, the species is not included in the present key.</p></tp:treatment-sec><tp:treatment-sec sec-type="Distribution"><title>Distribution.</title><p>The species is known from Taiwan Province (Oriental China).</p><!--PageBreak--></tp:treatment-sec><ref-list><ref id="B59"><mixed-citation xmlns:xlink="http://www.w3.org/1999/xlink" xlink:type="simple"><person-group><name name-style="western"><surname>Tokunaga</surname><given-names>M</given-names></name></person-group> (<year>1940</year>) <article-title><tp:taxon-name><tp:taxon-name-part taxon-name-part-type="family">Chironomidae</tp:taxon-name-part></tp:taxon-name> from Japan. XII. New or little known <tp:taxon-name><tp:taxon-name-part taxon-name-part-type="family">Ceratopogonidae</tp:taxon-name-part></tp:taxon-name> and <tp:taxon-name><tp:taxon-name-part taxon-name-part-type="family">Chironomidae</tp:taxon-name-part></tp:taxon-name>.</article-title><source>The Philippine Journal of Science</source><volume>72</volume>: <fpage>255</fpage>–<lpage>317</lpage>.</mixed-citation></ref><ref id="B58"><mixed-citation xmlns:xlink="http://www.w3.org/1999/xlink" xlink:type="simple"><person-group><name name-style="western"><surname>Sublette</surname><given-names>JE</given-names></name><name name-style="western"><surname>Sublette</surname><given-names>MS</given-names></name></person-group> (<year>1973</year>) <article-title>Family <tp:taxon-name><tp:taxon-name-part taxon-name-part-type="family">Chironomidae</tp:taxon-name-part></tp:taxon-name>.</article-title> In: <person-group><name name-style="western"><surname>Delfinado</surname><given-names>M</given-names></name><name name-style="western"><surname>Hardy</surname><given-names>ED</given-names></name></person-group> (<role>Eds</role>) <source>Catalogue of the <tp:taxon-name><tp:taxon-name-part taxon-name-part-type="order">Diptera</tp:taxon-name-part></tp:taxon-name> of the Oriental Region</source><volume>1</volume>. <publisher-name>Bishop Museum</publisher-name>, <publisher-loc>Hawaii</publisher-loc>, <fpage>289</fpage>–<lpage>422</lpage>.</mixed-citation></ref><ref id="B45"><mixed-citation xmlns:xlink="http://www.w3.org/1999/xlink" xlink:type="simple"><person-group><name name-style="western"><surname>Sasa</surname><given-names>M</given-names></name></person-group> (<year>1989</year>) <article-title><tp:taxon-name><tp:taxon-name-part taxon-name-part-type="family">Chironomidae</tp:taxon-name-part></tp:taxon-name> of Japan: Checklist of species recorded, key to males and taxonomic notes.</article-title><source>Research Report from the National Institute for Environmental Studies</source><volume>125</volume>: <fpage>1</fpage>–<lpage>177</lpage>.</mixed-citation></ref><ref id="B18"><mixed-citation xmlns:xlink="http://www.w3.org/1999/xlink" xlink:type="simple"><person-group><name name-style="western"><surname>Kieffer</surname><given-names>JJ</given-names></name></person-group> (<year>1921c</year>) <article-title><tp:taxon-name><tp:taxon-name-part taxon-name-part-type="family">Chironomidae</tp:taxon-name-part></tp:taxon-name> des Philippines et de Formose.</article-title><source>The Philippine Journal Science</source><volume>18</volume>: <fpage>557</fpage>–<lpage>593</lpage>.</mixed-citation></ref></ref-list></tp:taxon-treatment>
