# Supplementary material for: Parachironomus Lenz from China and Japan (Diptera, Chironomidae)
Source: Zookeys. 2015 Apr 6;(494):31–50. doi: 10.3897/zookeys.494.6837 (PMC4400376; doi:10.3897/zookeys.494.6837)
Supplement: XML Treatment for Parachironomus kisobilobalis [file zookeys.494.6837-treatment7.xml]

<!DOCTYPE tp:taxon-treatment
  PUBLIC "-//TaxonX//DTD Taxonomic Treatment Publishing DTD v0 20100105//EN" "tax-treatment-NSO.dtd">
<tp:taxon-treatment xmlns:tp="http://www.plazi.org/taxpub"><tp:treatment-meta><kwd-group><label>Taxon classification</label><kwd><named-content content-type="kingdom">Animalia</named-content></kwd><kwd><named-content content-type="order">Diptera</named-content></kwd><kwd><named-content content-type="family">Chironomidae</named-content></kwd></kwd-group><mixed-citation publication-type="journal"><person-group><name><surname>Yan</surname><given-names>Chun-Cai</given-names></name><name><surname>Yan</surname><given-names>Jiao</given-names></name><name><surname>Jiang</surname><given-names>Li</given-names></name><name><surname>Guo</surname><given-names>Qin</given-names></name><name><surname>Liu</surname><given-names>Ting</given-names></name><name><surname>Ge</surname><given-names>Xin-yu</given-names></name><name><surname>Wang</surname><given-names>Xin-Hua</given-names></name><name><surname>Pan</surname><given-names>Bao-ping</given-names></name></person-group><article-title><italic><tp:taxon-name><tp:taxon-name-part taxon-name-part-type="genus">Parachironomus</tp:taxon-name-part></tp:taxon-name></italic> Lenz from China and Japan (<tp:taxon-name><tp:taxon-name-part taxon-name-part-type="order">Diptera</tp:taxon-name-part></tp:taxon-name>, <tp:taxon-name><tp:taxon-name-part taxon-name-part-type="family">Chironomidae</tp:taxon-name-part></tp:taxon-name>)</article-title><source>Zookeys</source><day>6</day><month>4</month><year>2015</year><volume>2015</volume><issue>494</issue><fpage>31</fpage><lpage>50</lpage><pub-id pub-id-type="doi">10.3897/zookeys.494.6837</pub-id></mixed-citation></tp:treatment-meta><tp:nomenclature><tp:taxon-name>
                            <tp:taxon-name-part taxon-name-part-type="genus">Parachironomus</tp:taxon-name-part>
                            <tp:taxon-name-part taxon-name-part-type="species">kisobilobalis</tp:taxon-name-part>
                        </tp:taxon-name><tp:taxon-authority>Sasa &amp; Kondo</tp:taxon-authority><tp:taxon-status xmlns:xlink="http://www.w3.org/1999/xlink" xlink:type="simple">nomen dubium</tp:taxon-status><tp:nomenclature-citation-list><tp:nomenclature-citation><tp:taxon-name><tp:taxon-name-part taxon-name-part-type="genus">Parachironomus</tp:taxon-name-part> <tp:taxon-name-part taxon-name-part-type="species">kisobilobalis</tp:taxon-name-part></tp:taxon-name><comment> Sasa &amp; Kondo, 1994: 129. – <xref ref-type="bibr" rid="B49">Sasa and Kikuchi (1995</xref>: 102); <xref ref-type="bibr" rid="B47">Sasa (1998</xref>: 30); <xref ref-type="bibr" rid="B41">Sæther et al. (2000</xref>: 190).</comment></tp:nomenclature-citation></tp:nomenclature-citation-list></tp:nomenclature><tp:treatment-sec sec-type="Material examined"><title>Material examined.</title><p>JAPAN: Holotype of <italic><tp:taxon-name><tp:taxon-name-part taxon-name-part-type="genus">Parachironomus</tp:taxon-name-part> <tp:taxon-name-part taxon-name-part-type="species">kisobilobalis</tp:taxon-name-part></tp:taxon-name></italic> Sasa &amp; Kondo, 1994 (No. A 224: 49), male, Aichi Prefecture, Kiso River in dammed-up middle reach near Nagoya City, “emerged from a sample”, 26. ii. 1992.</p></tp:treatment-sec><tp:treatment-sec sec-type="Remarks"><title>Remarks.</title><p>We have examined the holotype, but it was lacking the thorax, head except for antenna, tarsi of front legs, and half of the hypopygium. As the preserved parts do not suffice for placement of the species, we treat <italic><tp:taxon-name><tp:taxon-name-part taxon-name-part-type="genus">Parachironomus</tp:taxon-name-part> <tp:taxon-name-part taxon-name-part-type="species">kisobilobalis</tp:taxon-name-part></tp:taxon-name></italic> as a <italic>nomen dubium</italic>. In any case, the original description calling the superior volsella “rod-like, with one apical seta and 4 short setae along inner margin” and the inferior volsella “semicircular, with 4 short marginal setae” (<xref ref-type="bibr" rid="B51">Sasa and Kondo 1994</xref>: 129; see also Figs 5i–5m) rules out that the species belongs to <italic><tp:taxon-name><tp:taxon-name-part taxon-name-part-type="genus">Parachironomus</tp:taxon-name-part></tp:taxon-name></italic>.</p></tp:treatment-sec><tp:treatment-sec sec-type="Distribution"><title>Distribution.</title><p>The species has been recorded only from the type in a Palaearctic part of Japan.</p></tp:treatment-sec><ref-list><ref id="B49"><mixed-citation xmlns:xlink="http://www.w3.org/1999/xlink" xlink:type="simple"><person-group><name name-style="western"><surname>Sasa</surname><given-names>M</given-names></name><name name-style="western"><surname>Kikuchi</surname><given-names>M</given-names></name></person-group> (<year>1995</year>) <source><tp:taxon-name><tp:taxon-name-part taxon-name-part-type="family">Chironomidae</tp:taxon-name-part></tp:taxon-name> (<tp:taxon-name><tp:taxon-name-part taxon-name-part-type="order">Diptera</tp:taxon-name-part></tp:taxon-name>) of Japan</source>. <publisher-name>University of Tokyo Press</publisher-name>, <size units="page">333 pp</size>.</mixed-citation></ref><ref id="B47"><mixed-citation xmlns:xlink="http://www.w3.org/1999/xlink" xlink:type="simple"><person-group><name name-style="western"><surname>Sasa</surname><given-names>M</given-names></name></person-group> (<year>1998</year>) <article-title><tp:taxon-name><tp:taxon-name-part taxon-name-part-type="family">Chironomidae</tp:taxon-name-part></tp:taxon-name> of Japan. – List of species recorded, and supplemental keys for identification.</article-title><source>Research Report Institute of Environmental and Welfare Studies</source>, <publisher-name>Sunaba</publisher-name>, <publisher-loc>Kurobe-shi, Japan</publisher-loc>, <size units="page">156 pp</size>.</mixed-citation></ref><ref id="B41"><mixed-citation xmlns:xlink="http://www.w3.org/1999/xlink" xlink:type="simple"><person-group><name name-style="western"><surname>Sæther</surname><given-names>OA</given-names></name><name name-style="western"><surname>Ashe</surname><given-names>P</given-names></name><name name-style="western"><surname>Murray</surname><given-names>DA</given-names></name></person-group> (<year>2000</year>) <article-title>Family <tp:taxon-name><tp:taxon-name-part taxon-name-part-type="family">Chironomidae</tp:taxon-name-part></tp:taxon-name>.</article-title> In: <person-group><name name-style="western"><surname>Papp</surname><given-names>L</given-names></name><name name-style="western"><surname>Darvas</surname><given-names>B</given-names></name></person-group> (<role>Eds</role>) <source>Contributions to a Manual of Palaearctic <tp:taxon-name><tp:taxon-name-part taxon-name-part-type="order">Diptera</tp:taxon-name-part></tp:taxon-name> (with Special Reference to the Flies of Economic Importance). Appendix</source>. <publisher-name>Science Herald</publisher-name>, <publisher-loc>Budapest</publisher-loc>, <fpage>113</fpage>–<lpage>334</lpage>.</mixed-citation></ref><ref id="B51"><mixed-citation xmlns:xlink="http://www.w3.org/1999/xlink" xlink:type="simple"><person-group><name name-style="western"><surname>Sasa</surname><given-names>M</given-names></name><name name-style="western"><surname>Kondo</surname><given-names>S</given-names></name></person-group> (<year>1994</year>) <article-title>Part. 6 Additional studies on the Chironomids of the middle reaches of Kiso River.</article-title> In: <source>Some characteristics of water quality and aquatic organism in the chief lakes in Toyama Prefecture (Lake Arimine, Kamiichigawa Reservoir)</source>, <fpage>125</fpage>–<lpage>148</lpage>.</mixed-citation></ref></ref-list></tp:taxon-treatment>
